# Supplementary material for: The Mexican bean beetle (Epilachna varivestis) regurgitome and insights into beetle-borne virus specificity
Source: PLoS One. 2018 Jan 29;13(1):e0192003. doi: 10.1371/journal.pone.0192003 (PMC5788362; doi:10.1371/journal.pone.0192003)
Supplement: S1 Table — (XLSX) [file pone.0192003.s001.xlsx]

## Sheet: Sheet1
Table S2. SignalP information for the 1,555 Epilachna varivestis peptide sequences predicted to have a secretion signal.
ID	Cmax	pos	Ymax	pos	Smax	pos	Smean	D	?	Dmaxcut
contig_100109_5.65	0.732	18	0.799	18	0.91	4	0.878	0.841	Y	0.45
contig_100156_11.02	0.403	18	0.526	18	0.824	2	0.707	0.599	Y	0.5
contig_100240_9.04	0.658	26	0.71	26	0.905	19	0.753	0.733	Y	0.45
contig_100268_7.23	0.682	28	0.777	28	0.98	7	0.896	0.842	Y	0.45
contig_100277_7.98	0.748	23	0.773	23	0.893	10	0.799	0.787	Y	0.45
contig_10027_45.04	0.471	21	0.643	21	0.958	12	0.874	0.768	Y	0.45
contig_100325_8.99	0.91	21	0.867	21	0.957	1	0.813	0.838	Y	0.45
contig_100402_7.79	0.763	18	0.832	18	0.946	10	0.902	0.87	Y	0.45
contig_100510_14.10	0.886	23	0.875	23	0.919	5	0.864	0.869	Y	0.45
contig_100663_6.17	0.381	20	0.454	20	0.784	4	0.517	0.488	Y	0.45
contig_100760_15.06	0.668	26	0.701	26	0.913	1	0.751	0.728	Y	0.45
contig_100772_5.30	0.485	22	0.522	22	0.745	7	0.608	0.557	Y	0.5
contig_100796_6.56	0.269	19	0.452	19	0.888	18	0.754	0.615	Y	0.45
contig_10082_492.34	0.461	27	0.587	27	0.974	12	0.775	0.689	Y	0.45
contig_100842_9.52	0.357	19	0.537	19	0.912	1	0.785	0.671	Y	0.45
contig_100975_6.46	0.256	26	0.48	26	0.942	12	0.883	0.698	Y	0.45
contig_101162_11.00	0.551	29	0.614	29	0.866	15	0.688	0.654	Y	0.45
contig_101268_13.99	0.87	22	0.887	22	0.958	5	0.904	0.896	Y	0.45
contig_101335_13.19	0.177	17	0.348	17	0.845	16	0.696	0.536	Y	0.45
contig_101406_6.35	0.558	24	0.716	24	0.966	15	0.915	0.823	Y	0.45
contig_10148_35.82	0.346	22	0.522	22	0.886	18	0.783	0.663	Y	0.45
contig_10151_29.49	0.787	21	0.862	21	0.974	14	0.946	0.907	Y	0.45
contig_101633_5.63	0.246	22	0.364	22	0.763	1	0.527	0.452	Y	0.45
contig_101652_8.39	0.158	19	0.305	19	0.776	7	0.618	0.474	Y	0.45
contig_101716_11.49	0.254	21	0.462	21	0.905	16	0.84	0.666	Y	0.45
contig_101753_8.83	0.372	21	0.56	21	0.937	2	0.836	0.709	Y	0.45
contig_10176_273.96	0.659	19	0.739	19	0.908	2	0.813	0.779	Y	0.45
contig_101774_9.38	0.511	15	0.698	15	0.971	12	0.948	0.833	Y	0.45
contig_101822_12.12	0.42	21	0.624	21	0.976	11	0.924	0.786	Y	0.45
contig_10187_112.97	0.63	17	0.582	17	0.675	8	0.553	0.566	Y	0.45
contig_10200_31.46	0.389	21	0.583	21	0.953	4	0.871	0.739	Y	0.45
contig_102119_7.27	0.214	18	0.361	18	0.712	1	0.582	0.481	Y	0.45
contig_102219_21.14	0.587	18	0.734	18	0.96	11	0.913	0.831	Y	0.45
contig_10227_1.360.37	0.691	27	0.65	27	0.75	7	0.623	0.639	Y	0.5
contig_102382_9.67	0.483	23	0.512	23	0.715	7	0.543	0.528	Y	0.45
contig_102452_9.72	0.714	17	0.82	17	0.963	10	0.936	0.883	Y	0.45
contig_102668_6.46	0.313	26	0.433	26	0.734	12	0.602	0.524	Y	0.45
contig_102859_7.13	0.149	18	0.332	18	0.81	7	0.726	0.545	Y	0.45
contig_103092_10.68	0.75	31	0.748	31	0.93	15	0.762	0.756	Y	0.45
contig_103187_10.83	0.542	20	0.574	20	0.764	8	0.595	0.583	Y	0.5
contig_103243_9.76	0.616	27	0.558	27	0.828	1	0.551	0.555	Y	0.45
contig_1032_2.870.79	0.861	17	0.709	17	0.693	1	0.592	0.662	Y	0.5
contig_103314_5.64	0.113	22	0.266	16	0.732	1	0.607	0.45	Y	0.45
contig_103489_9.28	0.254	24	0.461	24	0.93	1	0.838	0.664	Y	0.45
contig_1034_327.32	0.774	21	0.837	21	0.946	11	0.903	0.873	Y	0.45
contig_10357_65.62	0.209	19	0.426	19	0.932	14	0.877	0.67	Y	0.45
contig_103750_26.88	0.405	24	0.553	24	0.905	1	0.761	0.665	Y	0.45
contig_103858_15.43	0.564	19	0.647	19	0.838	10	0.752	0.704	Y	0.45
contig_104083_5.43	0.127	21	0.28	11	0.801	1	0.727	0.521	Y	0.45
contig_104150_9.35	0.275	17	0.437	17	0.833	5	0.744	0.603	Y	0.45
contig_104155_8.54	0.166	16	0.328	16	0.81	1	0.576	0.462	Y	0.45
contig_104187_6.23	0.172	19	0.351	19	0.829	10	0.711	0.546	Y	0.45
contig_104200_9.52	0.478	39	0.5	39	0.924	16	0.641	0.576	Y	0.45
contig_10436_17.51	0.844	29	0.818	29	0.89	18	0.784	0.8	Y	0.45
contig_104552_14.33	0.32	26	0.47	26	0.937	11	0.703	0.596	Y	0.45
contig_104604_9.68	0.482	20	0.648	20	0.922	4	0.867	0.766	Y	0.45
contig_104615_5.08	0.355	30	0.514	18	0.914	11	0.869	0.706	Y	0.45
contig_10464_47.04	0.688	31	0.78	31	0.946	21	0.865	0.826	Y	0.45
contig_104769_5.25	0.384	41	0.449	19	0.829	1	0.705	0.587	Y	0.45
contig_104849_8.81	0.276	25	0.476	25	0.967	11	0.831	0.667	Y	0.45
contig_104903_9.77	0.841	20	0.882	20	0.972	10	0.922	0.904	Y	0.45
contig_105080_9.14	0.601	22	0.578	22	0.7	1	0.578	0.578	Y	0.5
contig_10520_14.72	0.566	21	0.684	21	0.929	11	0.818	0.757	Y	0.45
contig_10524_36.43	0.814	19	0.868	19	0.971	1	0.916	0.894	Y	0.45
contig_105321_9.15	0.322	18	0.473	18	0.792	6	0.708	0.6	Y	0.45
contig_10548_72.52	0.386	17	0.527	17	0.813	8	0.724	0.606	Y	0.5
contig_105594_9.79	0.828	21	0.849	21	0.926	5	0.868	0.859	Y	0.45
contig_105753_7.07	0.421	28	0.544	28	0.958	11	0.747	0.654	Y	0.45
contig_105815_5.61	0.486	20	0.611	20	0.825	5	0.773	0.676	Y	0.5
contig_10589_164.61	0.643	21	0.721	21	0.923	10	0.798	0.763	Y	0.45
contig_10596_5.59	0.826	23	0.836	23	0.915	14	0.845	0.841	Y	0.45
contig_106028_9.07	0.674	19	0.793	19	0.966	12	0.931	0.867	Y	0.45
contig_10615_31.85	0.737	18	0.707	18	0.776	14	0.688	0.697	Y	0.45
contig_10627_359.36	0.354	22	0.511	22	0.827	13	0.74	0.635	Y	0.45
contig_106419_7.38	0.149	48	0.3	16	0.837	1	0.702	0.517	Y	0.45
contig_10649_241.53	0.528	23	0.638	23	0.915	11	0.771	0.71	Y	0.45
contig_10672_178.86	0.526	24	0.632	24	0.949	10	0.767	0.705	Y	0.45
contig_106848_10.38	0.289	17	0.495	17	0.915	1	0.82	0.67	Y	0.45
contig_106888_7.19	0.446	26	0.486	26	0.848	7	0.644	0.549	Y	0.5
contig_106930_16.25	0.747	19	0.825	19	0.952	10	0.907	0.869	Y	0.45
contig_106939_16.35	0.561	18	0.598	18	0.706	15	0.634	0.617	Y	0.45
contig_1070_940.11	0.522	21	0.687	21	0.955	4	0.898	0.801	Y	0.45
contig_107122_9.25	0.349	22	0.456	22	0.832	12	0.584	0.507	Y	0.5
contig_10719_449.55	0.617	19	0.689	19	0.864	15	0.775	0.735	Y	0.45
contig_107252_7.20	0.375	25	0.591	25	0.978	17	0.929	0.774	Y	0.45
contig_107333_6.68	0.551	19	0.681	19	0.901	2	0.83	0.762	Y	0.45
contig_10762_128.22	0.423	29	0.63	29	0.992	17	0.94	0.797	Y	0.45
contig_107645_10.72	0.276	21	0.422	21	0.882	18	0.651	0.546	Y	0.45
contig_10765_44.66	0.402	23	0.549	23	0.858	10	0.748	0.656	Y	0.45
contig_10783_8.40	0.6	22	0.672	22	0.861	10	0.75	0.714	Y	0.45
contig_107916_10.21	0.393	22	0.581	22	0.964	1	0.853	0.728	Y	0.45
contig_107994_14.86	0.805	19	0.809	19	0.89	15	0.818	0.814	Y	0.45
contig_108051_5.08	0.416	22	0.596	22	0.943	2	0.851	0.734	Y	0.45
contig_108118_7.13	0.461	19	0.591	19	0.826	9	0.749	0.676	Y	0.45
contig_108315_12.75	0.328	18	0.567	18	0.995	14	0.982	0.791	Y	0.45
contig_108341_6.70	0.832	22	0.842	22	0.944	4	0.851	0.847	Y	0.45
contig_1085_454.22	0.583	16	0.724	16	0.929	10	0.899	0.819	Y	0.45
contig_10860_68.39	0.745	29	0.769	29	0.938	17	0.794	0.782	Y	0.45
contig_10865_167.80	0.484	25	0.609	25	0.959	12	0.781	0.702	Y	0.45
contig_108696_5.07	0.855	22	0.628	22	0.825	2	0.551	0.597	Y	0.5
contig_10876_28.25	0.366	25	0.543	25	0.964	5	0.816	0.69	Y	0.45
contig_108945_13.28	0.417	25	0.614	25	0.974	13	0.899	0.768	Y	0.45
contig_108972_7.68	0.836	21	0.776	21	0.834	8	0.729	0.751	Y	0.45
contig_108992_10.57	0.557	19	0.681	19	0.929	10	0.847	0.77	Y	0.45
contig_109031_15.63	0.144	16	0.338	16	0.875	10	0.775	0.574	Y	0.45
contig_109087_8.02	0.324	22	0.545	22	0.98	6	0.916	0.745	Y	0.45
contig_109150_8.71	0.36	29	0.509	29	0.862	23	0.574	0.535	Y	0.5
contig_1092_767.16	0.796	17	0.855	17	0.947	1	0.906	0.882	Y	0.45
contig_10933_73.46	0.712	24	0.766	24	0.906	5	0.823	0.796	Y	0.45
contig_1093_53.11	0.793	17	0.857	17	0.957	9	0.917	0.889	Y	0.45
contig_10952_163.43	0.597	17	0.7	17	0.894	14	0.818	0.764	Y	0.45
contig_109865_5.18	0.224	21	0.381	16	0.831	2	0.71	0.512	Y	0.5
contig_110050_12.62	0.437	17	0.499	17	0.639	1	0.544	0.523	Y	0.45
contig_110160_10.50	0.467	19	0.609	19	0.916	14	0.807	0.716	Y	0.45
contig_110307_6.44	0.811	16	0.821	16	0.867	7	0.816	0.818	Y	0.45
contig_110489_10.37	0.749	20	0.821	20	0.951	10	0.893	0.86	Y	0.45
contig_110586_6.81	0.235	21	0.394	16	0.834	7	0.728	0.574	Y	0.45
contig_110603_5.27	0.729	27	0.829	27	0.979	18	0.942	0.89	Y	0.45
contig_110716_17.63	0.336	30	0.539	30	0.94	18	0.868	0.716	Y	0.45
contig_110767_16.69	0.234	20	0.47	20	0.981	14	0.948	0.728	Y	0.45
contig_1107_203.84	0.502	20	0.619	20	0.855	3	0.76	0.695	Y	0.45
contig_110867_7.39	0.56	25	0.664	25	0.905	16	0.782	0.728	Y	0.45
contig_110909_5.52	0.153	23	0.308	23	0.741	2	0.623	0.478	Y	0.45
contig_11102_63.81	0.263	30	0.362	30	0.813	4	0.547	0.462	Y	0.45
contig_111112_7.60	0.56	21	0.718	21	0.974	13	0.917	0.825	Y	0.45
contig_111117_7.58	0.154	22	0.304	22	0.771	18	0.597	0.462	Y	0.45
contig_11113_81.44	0.61	19	0.704	19	0.882	8	0.814	0.763	Y	0.45
contig_111181_5.60	0.78	26	0.854	26	0.992	15	0.934	0.897	Y	0.45
contig_111289_7.45	0.761	25	0.76	25	0.888	17	0.753	0.756	Y	0.45
contig_111318_10.97	0.449	18	0.581	18	0.837	7	0.74	0.667	Y	0.45
contig_111340_8.27	0.396	24	0.573	24	0.939	3	0.833	0.713	Y	0.45
contig_111616_9.18	0.482	26	0.665	26	0.989	6	0.924	0.805	Y	0.45
contig_111618_8.04	0.381	23	0.504	23	0.813	16	0.686	0.577	Y	0.5
contig_111808_9.97	0.436	16	0.638	16	0.966	2	0.921	0.791	Y	0.45
contig_111852_13.47	0.271	23	0.408	23	0.758	11	0.614	0.519	Y	0.45
contig_111905_5.29	0.211	32	0.335	23	0.846	1	0.735	0.551	Y	0.45
contig_11194_26.48	0.364	24	0.52	24	0.83	15	0.742	0.64	Y	0.45
contig_11221_64.97	0.357	19	0.472	19	0.746	1	0.597	0.54	Y	0.45
contig_112263_12.07	0.847	18	0.832	18	0.88	15	0.806	0.818	Y	0.45
contig_1124_64.06	0.417	21	0.584	21	0.899	12	0.82	0.711	Y	0.45
contig_113159_10.40	0.216	15	0.342	15	0.714	13	0.586	0.474	Y	0.45
contig_113202_7.98	0.524	24	0.556	24	0.832	7	0.6	0.58	Y	0.45
contig_11323_24.54	0.219	24	0.359	24	0.83	8	0.594	0.486	Y	0.45
contig_113247_9.25	0.14	29	0.296	17	0.772	3	0.617	0.469	Y	0.45
contig_113296_8.10	0.828	18	0.878	18	0.959	12	0.933	0.908	Y	0.45
contig_113339_7.31	0.64	29	0.739	29	0.974	16	0.869	0.81	Y	0.45
contig_113414_11.18	0.786	18	0.793	18	0.872	5	0.8	0.796	Y	0.45
contig_11349_72.62	0.628	20	0.753	20	0.95	8	0.898	0.831	Y	0.45
contig_11393_404.74	0.595	18	0.743	18	0.968	11	0.924	0.841	Y	0.45
contig_113_5.763.52	0.767	21	0.829	21	0.968	10	0.889	0.861	Y	0.45
contig_114073_12.30	0.156	41	0.313	21	0.896	2	0.746	0.547	Y	0.45
contig_114088_5.25	0.561	35	0.701	29	0.942	21	0.876	0.795	Y	0.45
contig_1140_37.10	0.613	19	0.671	19	0.787	1	0.723	0.699	Y	0.45
contig_114319_13.25	0.289	16	0.531	16	0.992	10	0.974	0.77	Y	0.45
contig_114381_6.96	0.207	24	0.413	24	0.89	22	0.824	0.635	Y	0.45
contig_114388_8.34	0.468	18	0.626	18	0.896	1	0.818	0.73	Y	0.45
contig_1143_326.08	0.677	20	0.806	20	0.988	11	0.959	0.889	Y	0.45
contig_114648_6.70	0.325	24	0.492	24	0.832	8	0.745	0.629	Y	0.45
contig_1147_228.23	0.506	22	0.664	22	0.957	1	0.867	0.773	Y	0.45
contig_115027_8.41	0.433	19	0.505	19	0.698	8	0.568	0.539	Y	0.45
contig_115045_5.02	0.393	24	0.561	24	0.956	3	0.805	0.693	Y	0.45
contig_11520_18.31	0.286	24	0.488	24	0.912	21	0.831	0.673	Y	0.45
contig_11521_16.61	0.285	24	0.489	24	0.915	21	0.835	0.676	Y	0.45
contig_11527_30.64	0.805	20	0.852	20	0.961	10	0.898	0.877	Y	0.45
contig_115362_6.05	0.418	21	0.47	21	0.861	1	0.594	0.519	Y	0.5
contig_1153_434.51	0.369	19	0.514	19	0.826	2	0.702	0.615	Y	0.45
contig_115659_17.55	0.711	21	0.822	21	0.979	11	0.95	0.891	Y	0.45
contig_115752_7.89	0.213	22	0.371	22	0.808	3	0.64	0.516	Y	0.45
contig_115763_8.60	0.682	22	0.785	22	0.972	3	0.903	0.849	Y	0.45
contig_1159_18.01	0.467	19	0.539	19	0.871	2	0.671	0.592	Y	0.5
contig_116221_7.21	0.349	21	0.474	21	0.753	16	0.653	0.571	Y	0.45
contig_11629_47.17	0.458	26	0.649	26	0.968	19	0.916	0.793	Y	0.45
contig_1164_1.082.41	0.755	20	0.808	20	0.931	1	0.853	0.832	Y	0.45
contig_116713_6.58	0.27	20	0.505	20	0.986	10	0.941	0.74	Y	0.45
contig_116834_9.19	0.188	16	0.394	16	0.875	1	0.802	0.614	Y	0.45
contig_11689_227.46	0.693	26	0.777	26	0.955	7	0.873	0.829	Y	0.45
contig_116915_6.45	0.43	19	0.616	19	0.913	4	0.884	0.761	Y	0.45
contig_117162_12.24	0.595	17	0.73	17	0.922	1	0.887	0.815	Y	0.45
contig_117443_13.76	0.437	19	0.581	19	0.885	7	0.803	0.701	Y	0.45
contig_117474_13.40	0.785	19	0.739	19	0.834	2	0.668	0.7	Y	0.45
contig_117477_6.25	0.413	17	0.607	17	0.925	1	0.879	0.754	Y	0.45
contig_11750_46.90	0.405	18	0.606	18	0.947	10	0.896	0.762	Y	0.45
contig_117552_9.02	0.245	22	0.446	22	0.919	12	0.812	0.644	Y	0.45
contig_11763_62.40	0.266	18	0.426	18	0.793	11	0.681	0.564	Y	0.45
contig_117846_7.07	0.763	17	0.843	17	0.955	2	0.926	0.888	Y	0.45
contig_118039_5.03	0.49	20	0.634	20	0.872	9	0.814	0.731	Y	0.45
contig_118393_5.55	0.259	30	0.351	30	0.808	14	0.55	0.459	Y	0.45
contig_118595_5.07	0.859	26	0.876	26	0.969	15	0.894	0.886	Y	0.45
contig_118602_6.77	0.625	24	0.734	24	0.932	5	0.861	0.803	Y	0.45
contig_118735_5.62	0.334	24	0.469	24	0.862	11	0.661	0.572	Y	0.45
contig_118804_6.00	0.806	20	0.812	20	0.913	18	0.819	0.816	Y	0.45
contig_119045_5.29	0.676	21	0.807	21	0.987	12	0.962	0.891	Y	0.45
contig_119319_7.50	0.819	24	0.794	24	0.883	5	0.772	0.782	Y	0.45
contig_11935_79.07	0.587	22	0.71	22	0.93	13	0.86	0.791	Y	0.45
contig_119417_8.59	0.544	18	0.672	18	0.862	9	0.823	0.753	Y	0.45
contig_11941_136.96	0.798	19	0.84	19	0.938	3	0.886	0.865	Y	0.45
contig_119489_10.87	0.22	28	0.348	18	0.867	1	0.76	0.57	Y	0.45
contig_119620_5.62	0.186	33	0.326	31	0.886	3	0.646	0.499	Y	0.45
contig_119740_11.56	0.187	20	0.399	20	0.919	4	0.857	0.647	Y	0.45
contig_119823_7.07	0.215	21	0.407	21	0.806	12	0.757	0.547	Y	0.5
contig_120303_5.95	0.47	24	0.598	24	0.887	4	0.765	0.688	Y	0.45
contig_12031_252.38	0.449	19	0.647	19	0.969	5	0.931	0.8	Y	0.45
contig_1203_1.016.38	0.549	21	0.679	21	0.911	1	0.833	0.762	Y	0.45
contig_120419_7.58	0.215	17	0.436	17	0.934	15	0.886	0.679	Y	0.45
contig_120439_7.29	0.172	15	0.378	15	0.887	3	0.803	0.608	Y	0.45
contig_120492_5.03	0.844	22	0.885	22	0.969	4	0.929	0.908	Y	0.45
contig_12054_147.37	0.827	23	0.843	23	0.906	20	0.859	0.852	Y	0.45
contig_120691_5.05	0.131	19	0.295	19	0.782	17	0.661	0.493	Y	0.45
contig_120696_12.85	0.837	21	0.599	21	0.578	20	0.42	0.503	Y	0.45
contig_1206_2.056.66	0.38	18	0.523	18	0.778	15	0.712	0.625	Y	0.45
contig_12075_86.71	0.653	31	0.787	31	0.991	18	0.937	0.868	Y	0.45
contig_12077_19.97	0.705	17	0.811	17	0.952	11	0.931	0.876	Y	0.45
contig_1207_284.68	0.415	26	0.564	26	0.929	5	0.776	0.678	Y	0.45
contig_120870_11.50	0.191	20	0.362	20	0.773	13	0.671	0.529	Y	0.45
contig_121011_6.05	0.866	22	0.577	22	0.742	4	0.469	0.534	Y	0.5
contig_121021_9.81	0.151	30	0.355	29	0.965	7	0.862	0.629	Y	0.45
contig_12112_22.46	0.382	34	0.439	16	0.919	9	0.861	0.667	Y	0.45
contig_1211_411.61	0.623	20	0.728	20	0.923	9	0.846	0.792	Y	0.45
contig_1214_724.21	0.716	18	0.819	18	0.978	11	0.932	0.88	Y	0.45
contig_121590_9.73	0.503	22	0.572	22	0.874	2	0.643	0.611	Y	0.45
contig_121668_7.73	0.39	25	0.504	25	0.845	15	0.662	0.589	Y	0.45
contig_121938_5.91	0.225	27	0.375	21	0.739	9	0.63	0.513	Y	0.45
contig_12208_85.56	0.58	22	0.7	22	0.935	3	0.841	0.776	Y	0.45
contig_122143_10.22	0.429	15	0.622	15	0.949	7	0.901	0.772	Y	0.45
contig_122286_7.62	0.348	19	0.45	19	0.735	7	0.577	0.519	Y	0.45
contig_1223_500.49	0.261	23	0.401	23	0.742	8	0.615	0.517	Y	0.45
contig_122660_8.73	0.842	27	0.888	27	0.986	13	0.937	0.914	Y	0.45
contig_122755_5.53	0.371	22	0.47	22	0.742	15	0.596	0.538	Y	0.45
contig_122895_5.21	0.636	17	0.641	17	0.75	2	0.659	0.648	Y	0.5
contig_1229_655.09	0.837	20	0.898	20	0.983	12	0.966	0.935	Y	0.45
contig_12308_10.82	0.519	25	0.532	25	0.78	7	0.57	0.547	Y	0.5
contig_123157_5.82	0.717	26	0.797	25	0.966	15	0.9	0.852	Y	0.45
contig_12334_75.90	0.88	27	0.759	27	0.847	1	0.667	0.709	Y	0.45
contig_12340_141.46	0.866	20	0.897	20	0.963	10	0.924	0.912	Y	0.45
contig_123773_9.13	0.13	30	0.308	30	0.912	11	0.755	0.549	Y	0.45
contig_123862_7.39	0.402	24	0.603	24	0.981	12	0.909	0.768	Y	0.45
contig_123_323.42	0.613	21	0.733	21	0.943	12	0.876	0.81	Y	0.45
contig_124031_10.13	0.757	26	0.814	26	0.971	12	0.883	0.851	Y	0.45
contig_124108_5.25	0.619	20	0.614	20	0.767	1	0.584	0.598	Y	0.45
contig_1241_14.61	0.779	20	0.858	20	0.974	12	0.945	0.905	Y	0.45
contig_124275_5.85	0.576	20	0.544	20	0.684	12	0.504	0.523	Y	0.45
contig_124400_7.31	0.232	22	0.379	22	0.79	9	0.618	0.508	Y	0.45
contig_124409_15.79	0.209	18	0.423	18	0.907	1	0.845	0.651	Y	0.45
contig_12450_140.64	0.881	18	0.889	18	0.919	14	0.892	0.891	Y	0.45
contig_124581_15.65	0.378	29	0.533	29	0.929	16	0.763	0.657	Y	0.45
contig_12476_7.53	0.464	19	0.495	19	0.833	3	0.588	0.532	Y	0.5
contig_12512_92.53	0.535	19	0.532	19	0.689	7	0.527	0.529	Y	0.45
contig_125313_5.25	0.171	25	0.34	25	0.849	11	0.688	0.528	Y	0.45
contig_125686_10.53	0.173	25	0.287	17	0.722	7	0.621	0.467	Y	0.45
contig_12576_7.81	0.269	21	0.441	21	0.9	17	0.726	0.595	Y	0.45
contig_12603_15.52	0.766	20	0.797	20	0.9	3	0.823	0.811	Y	0.45
contig_126186_5.87	0.163	24	0.322	24	0.76	5	0.639	0.493	Y	0.45
contig_126573_5.47	0.758	23	0.819	23	0.941	14	0.886	0.855	Y	0.45
contig_126772_7.50	0.726	24	0.597	24	0.619	11	0.492	0.54	Y	0.45
contig_126892_8.14	0.803	33	0.851	33	0.957	23	0.848	0.85	Y	0.45
contig_127091_13.01	0.448	24	0.503	24	0.793	22	0.571	0.539	Y	0.45
contig_12743_63.98	0.644	20	0.732	20	0.903	5	0.829	0.784	Y	0.45
contig_127510_6.13	0.818	25	0.85	25	0.961	15	0.884	0.869	Y	0.45
contig_12763_16.03	0.24	26	0.415	26	0.882	12	0.733	0.587	Y	0.45
contig_1277_2.037.36	0.413	21	0.595	21	0.891	1	0.855	0.736	Y	0.45
contig_128160_7.43	0.847	26	0.872	26	0.982	15	0.9	0.887	Y	0.45
contig_128211_9.06	0.513	20	0.616	20	0.825	16	0.742	0.684	Y	0.45
contig_12845_61.62	0.652	22	0.71	22	0.881	11	0.773	0.744	Y	0.45
contig_12858_31.54	0.58	24	0.743	24	0.988	15	0.952	0.856	Y	0.45
contig_12861_200.02	0.704	21	0.723	21	0.89	1	0.728	0.726	Y	0.45
contig_128732_9.42	0.255	21	0.407	21	0.81	1	0.634	0.529	Y	0.45
contig_12883_6.75	0.602	24	0.708	24	0.929	5	0.832	0.775	Y	0.45
contig_12884_87.85	0.601	24	0.708	24	0.931	5	0.835	0.776	Y	0.45
contig_12913_25.59	0.836	23	0.801	23	0.847	12	0.767	0.783	Y	0.45
contig_129177_10.09	0.698	17	0.774	17	0.888	15	0.852	0.816	Y	0.45
contig_129291_5.57	0.265	19	0.479	17	0.903	13	0.863	0.686	Y	0.45
contig_1295_443.42	0.836	18	0.85	18	0.931	12	0.872	0.862	Y	0.45
contig_129614_5.32	0.448	23	0.512	23	0.778	2	0.584	0.551	Y	0.45
contig_12963_115.57	0.621	25	0.752	25	0.982	14	0.911	0.838	Y	0.45
contig_1296_903.36	0.738	25	0.797	25	0.959	15	0.858	0.83	Y	0.45
contig_129739_5.41	0.475	16	0.674	16	0.975	5	0.959	0.828	Y	0.45
contig_12992_13.33	0.48	23	0.597	23	0.942	2	0.742	0.675	Y	0.45
contig_129956_5.21	0.829	20	0.889	20	0.986	12	0.951	0.922	Y	0.45
contig_129963_9.91	0.636	19	0.746	19	0.952	10	0.865	0.81	Y	0.45
contig_13014_106.38	0.88	25	0.74	25	0.794	18	0.581	0.676	Y	0.5
contig_13016_72.98	0.271	24	0.429	24	0.849	3	0.685	0.567	Y	0.45
contig_130191_10.80	0.253	23	0.453	20	0.882	13	0.817	0.65	Y	0.45
contig_1301_136.70	0.738	25	0.797	25	0.959	15	0.858	0.83	Y	0.45
contig_130535_5.81	0.168	22	0.32	22	0.837	2	0.607	0.475	Y	0.45
contig_13072_77.04	0.391	19	0.576	19	0.873	12	0.845	0.721	Y	0.45
contig_130796_10.96	0.288	20	0.44	20	0.857	2	0.651	0.554	Y	0.45
contig_131054_5.43	0.772	19	0.77	19	0.877	1	0.744	0.756	Y	0.45
contig_131847_6.15	0.182	22	0.375	16	0.886	10	0.861	0.638	Y	0.45
contig_131892_6.74	0.51	21	0.652	21	0.922	14	0.834	0.75	Y	0.45
contig_13192_10.49	0.452	27	0.587	27	0.937	14	0.786	0.695	Y	0.45
contig_131972_5.50	0.693	23	0.678	23	0.773	13	0.663	0.67	Y	0.45
contig_132021_10.35	0.555	19	0.713	19	0.957	4	0.917	0.823	Y	0.45
contig_132076_10.21	0.325	19	0.414	19	0.635	9	0.505	0.463	Y	0.45
contig_13215_66.10	0.397	19	0.434	19	0.582	16	0.477	0.457	Y	0.45
contig_132238_10.95	0.36	22	0.42	22	0.708	4	0.486	0.456	Y	0.45
contig_132455_5.57	0.155	20	0.31	20	0.698	14	0.626	0.481	Y	0.45
contig_132554_7.61	0.696	21	0.792	21	0.96	13	0.91	0.856	Y	0.45
contig_132766_5.59	0.248	22	0.397	22	0.892	1	0.622	0.519	Y	0.45
contig_13280_10.71	0.877	21	0.891	21	0.949	3	0.914	0.9	Y	0.5
contig_133249_6.74	0.529	21	0.62	21	0.888	4	0.717	0.672	Y	0.45
contig_133313_6.82	0.34	23	0.531	23	0.888	1	0.83	0.692	Y	0.45
contig_133372_5.73	0.64	25	0.696	25	0.883	5	0.757	0.729	Y	0.45
contig_134001_5.89	0.355	20	0.503	20	0.824	1	0.696	0.607	Y	0.45
contig_134095_6.83	0.375	17	0.451	17	0.628	6	0.51	0.482	Y	0.45
contig_134138_5.41	0.373	21	0.426	21	0.652	14	0.48	0.455	Y	0.45
contig_134305_7.45	0.333	21	0.437	21	0.784	6	0.609	0.506	Y	0.5
contig_134409_5.66	0.607	28	0.757	28	0.991	18	0.937	0.854	Y	0.45
contig_135091_8.66	0.247	22	0.48	22	0.968	14	0.932	0.724	Y	0.45
contig_135222_5.70	0.765	19	0.806	19	0.932	7	0.844	0.826	Y	0.45
contig_135255_10.97	0.747	27	0.815	27	0.971	15	0.879	0.85	Y	0.45
contig_135579_7.32	0.451	23	0.495	23	0.784	16	0.542	0.52	Y	0.45
contig_135686_5.45	0.873	20	0.873	20	0.92	12	0.883	0.878	Y	0.45
contig_13568_160.21	0.145	21	0.315	18	0.844	16	0.717	0.532	Y	0.45
contig_135736_7.10	0.594	23	0.702	23	0.962	13	0.829	0.771	Y	0.45
contig_13574_13.43	0.32	24	0.528	24	0.987	11	0.875	0.716	Y	0.45
contig_135845_9.42	0.688	20	0.81	20	0.976	14	0.954	0.888	Y	0.45
contig_135888_5.11	0.817	24	0.823	24	0.923	13	0.83	0.827	Y	0.45
contig_1358_82.12	0.84	19	0.886	19	0.974	13	0.937	0.914	Y	0.45
contig_135_3.008.80	0.297	24	0.436	24	0.807	4	0.637	0.545	Y	0.45
contig_136222_7.66	0.663	19	0.752	19	0.941	8	0.843	0.801	Y	0.45
contig_13659_22.91	0.813	21	0.73	21	0.766	19	0.662	0.693	Y	0.45
contig_136635_6.22	0.156	17	0.346	17	0.871	4	0.76	0.57	Y	0.45
contig_13680_81.12	0.748	18	0.733	18	0.853	13	0.75	0.742	Y	0.45
contig_136881_5.26	0.145	17	0.295	17	0.717	4	0.61	0.465	Y	0.45
contig_137046_7.35	0.143	22	0.303	13	0.721	8	0.651	0.491	Y	0.45
contig_137235_7.78	0.318	20	0.463	20	0.814	4	0.663	0.571	Y	0.45
contig_13762_418.05	0.46	19	0.64	19	0.927	13	0.89	0.775	Y	0.45
contig_137662_10.34	0.907	27	0.92	27	0.981	16	0.926	0.923	Y	0.45
contig_1380_24.64	0.519	18	0.665	18	0.901	1	0.837	0.758	Y	0.45
contig_138145_6.95	0.686	29	0.771	28	0.941	16	0.878	0.829	Y	0.45
contig_13825_138.50	0.541	20	0.654	20	0.889	2	0.784	0.724	Y	0.45
contig_1382_1.663.85	0.53	17	0.668	17	0.891	11	0.838	0.76	Y	0.45
contig_138384_5.90	0.466	16	0.497	16	0.691	13	0.535	0.517	Y	0.45
contig_138408_5.66	0.193	17	0.372	17	0.789	1	0.69	0.544	Y	0.45
contig_138426_7.79	0.499	29	0.506	29	0.671	2	0.526	0.516	Y	0.45
contig_13843_283.00	0.522	28	0.614	28	0.982	12	0.764	0.695	Y	0.45
contig_13846_64.17	0.312	30	0.439	30	0.882	1	0.659	0.558	Y	0.45
contig_138549_9.26	0.414	27	0.438	27	0.725	24	0.473	0.457	Y	0.45
contig_13860_15.47	0.688	21	0.797	21	0.985	11	0.92	0.864	Y	0.45
contig_138923_6.29	0.611	19	0.584	19	0.754	1	0.583	0.584	Y	0.5
contig_139042_10.98	0.653	21	0.766	21	0.937	3	0.899	0.838	Y	0.45
contig_139283_5.66	0.559	32	0.548	32	0.693	25	0.45	0.509	Y	0.5
contig_1392_580.69	0.553	20	0.669	20	0.917	10	0.811	0.746	Y	0.45
contig_139353_5.88	0.614	18	0.567	18	0.68	16	0.526	0.551	Y	0.5
contig_139389_8.36	0.4	23	0.607	23	0.983	12	0.922	0.777	Y	0.45
contig_139775_7.68	0.242	27	0.364	27	0.769	18	0.554	0.466	Y	0.45
contig_139783_6.45	0.373	21	0.45	21	0.808	17	0.541	0.499	Y	0.45
contig_13992_6.17	0.358	21	0.538	21	0.904	12	0.799	0.678	Y	0.45
contig_14050_82.29	0.26	20	0.419	18	0.784	6	0.681	0.561	Y	0.45
contig_140544_11.04	0.771	18	0.817	18	0.933	9	0.87	0.846	Y	0.45
contig_140820_9.55	0.752	22	0.832	22	0.972	15	0.92	0.88	Y	0.45
contig_14087_19.03	0.517	17	0.707	17	0.986	13	0.97	0.849	Y	0.45
contig_140922_11.18	0.344	32	0.508	32	0.918	18	0.771	0.65	Y	0.45
contig_140986_5.57	0.42	19	0.608	19	0.92	4	0.88	0.755	Y	0.45
contig_141055_7.01	0.751	21	0.843	21	0.976	12	0.944	0.898	Y	0.45
contig_141300_9.14	0.228	26	0.371	26	0.824	1	0.626	0.509	Y	0.45
contig_14136_143.84	0.713	22	0.823	22	0.984	14	0.951	0.892	Y	0.45
contig_141850_6.05	0.392	16	0.472	16	0.696	1	0.51	0.492	Y	0.45
contig_141917_5.85	0.907	23	0.937	23	0.989	14	0.967	0.953	Y	0.45
contig_14193_25.47	0.256	19	0.488	19	0.965	14	0.939	0.731	Y	0.45
contig_142431_6.13	0.292	21	0.404	21	0.734	7	0.553	0.484	Y	0.45
contig_142560_5.90	0.468	24	0.577	24	0.899	15	0.718	0.653	Y	0.45
contig_142972_7.46	0.714	21	0.545	21	0.638	18	0.41	0.472	Y	0.45
contig_1433_878.29	0.673	17	0.736	17	0.871	5	0.8	0.77	Y	0.45
contig_1435_1.047.94	0.292	21	0.459	21	0.899	11	0.722	0.601	Y	0.45
contig_1436_210.28	0.293	26	0.532	26	0.994	15	0.963	0.765	Y	0.45
contig_14376_5.79	0.494	20	0.65	20	0.956	11	0.861	0.764	Y	0.45
contig_143786_5.94	0.665	19	0.742	19	0.887	3	0.82	0.784	Y	0.45
contig_144026_8.99	0.57	25	0.733	25	0.988	15	0.941	0.846	Y	0.45
contig_144328_6.62	0.783	20	0.853	20	0.967	11	0.925	0.892	Y	0.45
contig_144567_6.27	0.159	31	0.334	22	0.876	5	0.733	0.55	Y	0.45
contig_14462_84.22	0.557	19	0.722	19	0.956	10	0.936	0.838	Y	0.45
contig_145314_7.14	0.302	17	0.439	17	0.754	7	0.602	0.527	Y	0.45
contig_145378_6.00	0.243	14	0.405	14	0.74	10	0.675	0.513	Y	0.5
contig_14572_124.96	0.768	27	0.7	27	0.808	20	0.631	0.663	Y	0.45
contig_145795_7.43	0.518	25	0.65	22	0.939	3	0.852	0.759	Y	0.45
contig_145803_5.28	0.677	23	0.775	23	0.959	14	0.888	0.836	Y	0.45
contig_14580_11.31	0.642	18	0.74	18	0.901	11	0.871	0.811	Y	0.45
contig_14596_447.52	0.521	18	0.668	18	0.902	12	0.856	0.769	Y	0.45
contig_146011_7.69	0.314	25	0.456	25	0.816	17	0.66	0.566	Y	0.45
contig_146474_5.53	0.304	25	0.515	25	0.947	12	0.872	0.708	Y	0.45
contig_146695_5.54	0.263	29	0.458	23	0.93	3	0.84	0.664	Y	0.45
contig_146785_7.21	0.9	22	0.93	22	0.987	5	0.962	0.947	Y	0.45
contig_147444_5.96	0.144	25	0.292	25	0.807	1	0.607	0.462	Y	0.45
contig_147522_5.63	0.608	18	0.765	18	0.983	10	0.96	0.87	Y	0.45
contig_14830_107.19	0.363	28	0.45	28	0.792	9	0.585	0.523	Y	0.45
contig_1484_778.27	0.722	19	0.817	19	0.965	11	0.92	0.872	Y	0.45
contig_14919_19.53	0.135	18	0.283	18	0.671	15	0.599	0.454	Y	0.45
contig_149370_5.07	0.782	23	0.855	23	0.97	15	0.934	0.898	Y	0.45
contig_14993_252.03	0.603	22	0.748	22	0.961	13	0.927	0.845	Y	0.45
contig_14_359.01	0.808	22	0.871	22	0.984	14	0.941	0.909	Y	0.45
contig_15013_8.84	0.254	16	0.381	16	0.652	1	0.536	0.465	Y	0.45
contig_15088_23.67	0.244	18	0.393	18	0.874	12	0.674	0.545	Y	0.45
contig_15172_31.29	0.599	18	0.757	18	0.98	11	0.952	0.863	Y	0.45
contig_15236_83.46	0.662	19	0.711	19	0.884	15	0.774	0.745	Y	0.45
contig_15281_34.95	0.742	18	0.804	18	0.935	1	0.852	0.83	Y	0.45
contig_15315_37.45	0.19	16	0.381	16	0.889	13	0.762	0.534	Y	0.5
contig_15330_51.59	0.308	17	0.501	17	0.908	1	0.78	0.652	Y	0.45
contig_1536_319.95	0.679	22	0.764	22	0.934	3	0.855	0.813	Y	0.45
contig_15403_5.345.69	0.283	23	0.492	23	0.959	12	0.855	0.688	Y	0.45
contig_15415_40.71	0.167	32	0.307	27	0.826	2	0.653	0.494	Y	0.45
contig_1546_54.48	0.319	18	0.525	18	0.913	9	0.851	0.701	Y	0.45
contig_15506_566.55	0.292	22	0.453	22	0.842	3	0.7	0.586	Y	0.45
contig_1551_10.18	0.373	20	0.514	20	0.835	16	0.698	0.613	Y	0.45
contig_1552_1.279.66	0.766	21	0.844	21	0.962	4	0.932	0.891	Y	0.45
contig_1557_113.26	0.153	18	0.308	18	0.797	16	0.618	0.475	Y	0.45
contig_15595_16.63	0.678	25	0.763	25	0.942	14	0.857	0.814	Y	0.45
contig_15663_137.37	0.416	23	0.56	23	0.916	12	0.754	0.665	Y	0.45
contig_15738_62.00	0.571	24	0.714	24	0.963	5	0.893	0.811	Y	0.45
contig_15795_14.44	0.371	19	0.497	19	0.837	8	0.693	0.603	Y	0.45
contig_157_991.54	0.54	17	0.708	17	0.968	12	0.927	0.826	Y	0.45
contig_15857_49.14	0.671	26	0.789	26	0.991	13	0.93	0.865	Y	0.45
contig_15889_17.55	0.555	22	0.711	22	0.978	12	0.912	0.82	Y	0.45
contig_1597_751.14	0.713	20	0.786	20	0.911	14	0.876	0.834	Y	0.45
contig_16103_7.37	0.188	25	0.407	25	0.937	16	0.879	0.662	Y	0.45
contig_1612_183.85	0.843	24	0.727	24	0.809	6	0.632	0.676	Y	0.45
contig_16158_73.68	0.608	18	0.73	18	0.912	10	0.874	0.808	Y	0.45
contig_1619_1.491.44	0.501	20	0.673	20	0.946	12	0.905	0.798	Y	0.45
contig_1623_1.516.39	0.679	20	0.769	20	0.915	2	0.863	0.82	Y	0.45
contig_16285_43.46	0.513	24	0.676	24	0.945	5	0.892	0.793	Y	0.45
contig_1630_613.53	0.449	19	0.647	19	0.969	5	0.931	0.8	Y	0.45
contig_16461_93.50	0.414	29	0.506	29	0.797	8	0.645	0.581	Y	0.45
contig_1649_7.52	0.572	25	0.614	25	0.911	2	0.679	0.649	Y	0.45
contig_1650_108.97	0.423	23	0.631	23	0.974	15	0.939	0.797	Y	0.45
contig_16518_8.27	0.477	19	0.595	19	0.839	14	0.732	0.669	Y	0.45
contig_1654_1.352.18	0.655	21	0.757	21	0.942	12	0.872	0.819	Y	0.45
contig_16558_58.91	0.744	21	0.736	21	0.897	20	0.726	0.731	Y	0.45
contig_165_151.31	0.858	20	0.886	20	0.944	10	0.915	0.902	Y	0.45
contig_16602_88.59	0.418	21	0.6	21	0.951	10	0.852	0.736	Y	0.45
contig_1662_98.56	0.654	19	0.678	19	0.842	1	0.718	0.694	Y	0.5
contig_16637_89.98	0.781	22	0.824	22	0.958	2	0.864	0.846	Y	0.45
contig_16659_40.24	0.82	19	0.812	19	0.877	1	0.79	0.8	Y	0.45
contig_16739_85.03	0.265	27	0.384	27	0.726	22	0.55	0.474	Y	0.45
contig_1676_117.05	0.579	26	0.703	22	0.978	3	0.931	0.826	Y	0.45
contig_167_19.72	0.339	20	0.477	17	0.76	15	0.682	0.559	Y	0.5
contig_16836_46.71	0.241	31	0.406	20	0.943	14	0.895	0.67	Y	0.45
contig_16839_299.34	0.301	20	0.467	20	0.891	1	0.697	0.591	Y	0.45
contig_16858_30.84	0.34	29	0.523	29	0.936	8	0.816	0.681	Y	0.45
contig_16885_97.31	0.505	24	0.65	24	0.927	15	0.839	0.752	Y	0.45
contig_16932_453.83	0.823	24	0.847	24	0.957	3	0.875	0.862	Y	0.45
contig_17029_88.16	0.749	22	0.8	22	0.901	12	0.853	0.829	Y	0.45
contig_17030_45.77	0.546	20	0.689	20	0.964	8	0.856	0.779	Y	0.45
contig_17040_36.38	0.394	25	0.433	25	0.587	2	0.485	0.461	Y	0.45
contig_17067_20.64	0.392	20	0.551	20	0.878	17	0.774	0.672	Y	0.45
contig_17107_69.95	0.502	18	0.52	18	0.747	2	0.566	0.538	Y	0.5
contig_1710_322.31	0.385	17	0.565	17	0.904	14	0.849	0.718	Y	0.45
contig_17126_77.53	0.62	23	0.69	23	0.911	12	0.768	0.732	Y	0.45
contig_17177_19.49	0.404	22	0.573	22	0.914	13	0.812	0.702	Y	0.45
contig_17187_11.56	0.344	28	0.485	28	0.903	11	0.716	0.61	Y	0.45
contig_17191_7.37	0.35	22	0.514	22	0.889	1	0.747	0.64	Y	0.45
contig_17199_27.90	0.486	16	0.662	16	0.932	11	0.902	0.792	Y	0.45
contig_17286_28.53	0.849	20	0.867	20	0.91	1	0.882	0.875	Y	0.45
contig_1733_103.51	0.47	26	0.654	26	0.981	15	0.916	0.795	Y	0.45
contig_17346_43.78	0.505	23	0.684	23	0.978	14	0.927	0.815	Y	0.45
contig_17353_16.16	0.157	25	0.304	25	0.797	7	0.592	0.46	Y	0.45
contig_1736_1.137.68	0.78	18	0.778	18	0.889	10	0.814	0.797	Y	0.45
contig_17416_94.11	0.697	17	0.753	17	0.871	7	0.805	0.781	Y	0.45
contig_17449_22.26	0.558	16	0.69	16	0.903	9	0.859	0.781	Y	0.45
contig_17497_187.11	0.76	21	0.832	21	0.961	12	0.91	0.874	Y	0.45
contig_17507_118.58	0.72	21	0.766	21	0.891	12	0.815	0.793	Y	0.45
contig_17709_36.36	0.356	25	0.531	25	0.944	4	0.8	0.676	Y	0.45
contig_17755_78.81	0.881	19	0.909	19	0.965	14	0.938	0.925	Y	0.45
contig_17759_35.09	0.539	25	0.647	25	0.886	15	0.778	0.717	Y	0.45
contig_17844_71.92	0.753	24	0.799	24	0.951	14	0.848	0.826	Y	0.45
contig_17861_14.25	0.183	24	0.319	21	0.841	11	0.619	0.481	Y	0.45
contig_17898_65.12	0.405	21	0.553	21	0.86	1	0.743	0.655	Y	0.45
contig_17951_20.60	0.312	20	0.436	20	0.751	8	0.596	0.522	Y	0.45
contig_1795_8.34	0.216	17	0.379	17	0.82	3	0.629	0.514	Y	0.45
contig_17989_34.40	0.752	23	0.804	23	0.927	18	0.86	0.834	Y	0.45
contig_18002_26.54	0.467	22	0.66	22	0.98	12	0.933	0.807	Y	0.45
contig_18018_11.91	0.301	24	0.522	24	0.968	6	0.907	0.73	Y	0.45
contig_18077_12.73	0.723	22	0.786	22	0.925	10	0.852	0.822	Y	0.45
contig_18087_79.87	0.712	24	0.747	24	0.877	3	0.786	0.768	Y	0.45
contig_18169_131.00	0.833	18	0.871	18	0.934	11	0.906	0.89	Y	0.45
contig_181_1.126.52	0.55	21	0.68	21	0.911	1	0.833	0.763	Y	0.45
contig_1820_492.57	0.614	22	0.69	22	0.919	1	0.769	0.733	Y	0.45
contig_18243_13.89	0.416	19	0.584	19	0.894	10	0.812	0.707	Y	0.45
contig_18350_67.04	0.652	20	0.668	20	0.829	16	0.701	0.686	Y	0.45
contig_18364_43.52	0.775	20	0.778	20	0.862	3	0.776	0.777	Y	0.45
contig_18392_20.66	0.445	18	0.594	18	0.863	13	0.786	0.698	Y	0.45
contig_1842_804.49	0.58	20	0.728	20	0.96	11	0.907	0.825	Y	0.45
contig_18441_10.17	0.157	27	0.307	23	0.758	3	0.648	0.491	Y	0.45
contig_18442_47.13	0.666	19	0.73	19	0.873	2	0.787	0.76	Y	0.45
contig_18451_13.94	0.184	21	0.419	21	0.988	16	0.956	0.709	Y	0.45
contig_1845_9.18	0.536	26	0.615	26	0.856	12	0.707	0.665	Y	0.45
contig_18476_82.39	0.228	18	0.377	18	0.81	17	0.628	0.513	Y	0.45
contig_1849_689.57	0.233	23	0.454	23	0.952	12	0.882	0.685	Y	0.45
contig_18593_56.01	0.401	19	0.59	19	0.916	11	0.869	0.741	Y	0.45
contig_18675_9.74	0.48	19	0.629	19	0.928	15	0.831	0.738	Y	0.45
contig_18684_42.08	0.372	25	0.581	25	0.97	5	0.907	0.757	Y	0.45
contig_18712_121.05	0.462	24	0.476	24	0.657	19	0.478	0.477	Y	0.45
contig_18713_25.90	0.239	20	0.433	20	0.889	10	0.789	0.626	Y	0.45
contig_1879_632.58	0.913	21	0.914	21	0.955	12	0.917	0.916	Y	0.45
contig_187_684.38	0.66	22	0.763	22	0.934	4	0.88	0.826	Y	0.45
contig_1895_514.34	0.464	22	0.626	22	0.927	11	0.842	0.743	Y	0.45
contig_1904_129.29	0.594	20	0.651	20	0.839	1	0.718	0.678	Y	0.5
contig_19109_38.72	0.541	18	0.555	18	0.738	13	0.609	0.585	Y	0.45
contig_19175_11.98	0.638	20	0.752	20	0.959	1	0.875	0.818	Y	0.45
contig_19236_17.72	0.444	23	0.616	23	0.91	6	0.853	0.744	Y	0.45
contig_19251_208.60	0.326	19	0.487	19	0.886	8	0.736	0.621	Y	0.45
contig_19256_96.91	0.605	22	0.534	22	0.575	6	0.472	0.501	Y	0.45
contig_19339_100.00	0.793	24	0.814	24	0.901	23	0.831	0.823	Y	0.45
contig_19486_26.06	0.43	20	0.554	20	0.866	7	0.736	0.627	Y	0.5
contig_19509_30.24	0.748	30	0.73	30	0.864	16	0.729	0.729	Y	0.45
contig_19533_16.81	0.68	17	0.8	17	0.967	1	0.932	0.871	Y	0.45
contig_19608_28.65	0.13	14	0.285	14	0.741	4	0.62	0.466	Y	0.45
contig_196_927.93	0.781	19	0.773	19	0.845	8	0.762	0.767	Y	0.45
contig_19742_245.56	0.56	20	0.666	20	0.868	15	0.797	0.736	Y	0.45
contig_19788_13.09	0.317	25	0.418	22	0.747	19	0.595	0.514	Y	0.45
contig_19799_29.56	0.444	22	0.651	22	0.989	14	0.957	0.816	Y	0.45
contig_19806_17.41	0.389	16	0.442	16	0.821	15	0.487	0.466	Y	0.45
contig_19831_19.90	0.576	23	0.712	23	0.931	8	0.881	0.803	Y	0.45
contig_1984_80.07	0.658	26	0.773	26	0.968	17	0.905	0.844	Y	0.45
contig_19885_24.99	0.561	21	0.693	21	0.96	1	0.844	0.775	Y	0.45
contig_19906_54.01	0.71	23	0.625	23	0.793	3	0.607	0.618	Y	0.5
contig_20118_65.13	0.703	26	0.773	26	0.963	14	0.853	0.816	Y	0.45
contig_20122_121.59	0.807	24	0.839	24	0.943	14	0.872	0.857	Y	0.45
contig_20176_14.51	0.578	21	0.699	21	0.885	17	0.845	0.777	Y	0.45
contig_20190_26.46	0.783	20	0.8	20	0.884	4	0.811	0.806	Y	0.45
contig_201_6.547.84	0.744	26	0.802	26	0.956	15	0.871	0.839	Y	0.45
contig_2024_316.95	0.821	21	0.871	21	0.957	12	0.921	0.898	Y	0.45
contig_20390_9.15	0.46	19	0.624	19	0.924	8	0.828	0.734	Y	0.45
contig_203_2.264.15	0.806	20	0.814	20	0.918	1	0.806	0.81	Y	0.45
contig_20436_35.76	0.193	16	0.408	16	0.907	9	0.846	0.644	Y	0.45
contig_20462_6.64	0.501	20	0.628	20	0.861	9	0.785	0.713	Y	0.45
contig_2062_47.01	0.554	17	0.66	17	0.865	6	0.777	0.723	Y	0.45
contig_20791_24.32	0.538	21	0.677	21	0.928	14	0.858	0.775	Y	0.45
contig_207_120.55	0.273	23	0.378	23	0.735	2	0.523	0.457	Y	0.45
contig_20985_18.77	0.82	20	0.836	20	0.899	15	0.849	0.843	Y	0.45
contig_21021_26.86	0.352	21	0.551	21	0.922	3	0.865	0.721	Y	0.45
contig_21064_14.97	0.485	26	0.611	26	0.949	12	0.784	0.704	Y	0.45
contig_21145_30.95	0.519	22	0.525	22	0.698	15	0.528	0.527	Y	0.45
contig_2117_3.501.73	0.315	26	0.53	26	0.964	17	0.884	0.721	Y	0.45
contig_21186_11.98	0.741	26	0.832	26	0.978	9	0.933	0.886	Y	0.45
contig_21193_34.26	0.284	19	0.419	19	0.757	18	0.633	0.535	Y	0.45
contig_2123_696.53	0.53	17	0.704	17	0.967	12	0.935	0.829	Y	0.45
contig_21246_19.18	0.462	17	0.635	17	0.945	1	0.846	0.749	Y	0.45
contig_2126_627.54	0.54	17	0.708	17	0.968	12	0.927	0.826	Y	0.45
contig_212_638.09	0.826	24	0.853	24	0.954	15	0.882	0.869	Y	0.45
contig_21332_32.66	0.769	23	0.617	23	0.618	8	0.517	0.577	Y	0.5
contig_21351_144.95	0.799	18	0.872	18	0.983	11	0.946	0.912	Y	0.45
contig_21471_19.28	0.533	23	0.637	19	0.903	12	0.816	0.733	Y	0.45
contig_21619_108.55	0.508	24	0.497	24	0.764	5	0.563	0.524	Y	0.5
contig_21679_84.12	0.881	18	0.784	18	0.788	16	0.702	0.739	Y	0.45
contig_21704_12.18	0.575	20	0.716	20	0.945	2	0.884	0.807	Y	0.45
contig_21858_37.01	0.725	25	0.761	25	0.898	4	0.803	0.784	Y	0.45
contig_21860_32.07	0.727	18	0.756	18	0.865	7	0.772	0.765	Y	0.45
contig_2190_46.07	0.22	17	0.348	17	0.719	14	0.604	0.487	Y	0.45
contig_21958_56.63	0.594	17	0.73	17	0.923	13	0.896	0.82	Y	0.45
contig_21979_22.11	0.764	20	0.858	20	0.984	11	0.964	0.915	Y	0.45
contig_2200_199.70	0.779	20	0.751	20	0.822	9	0.735	0.742	Y	0.45
contig_22088_10.29	0.446	26	0.512	26	0.737	16	0.594	0.557	Y	0.45
contig_22094_121.13	0.55	24	0.7	24	0.964	13	0.892	0.804	Y	0.45
contig_22111_15.47	0.233	25	0.385	25	0.768	16	0.643	0.524	Y	0.45
contig_22125_38.63	0.416	21	0.441	21	0.649	16	0.461	0.452	Y	0.45
contig_2215_75.80	0.767	23	0.77	23	0.904	5	0.774	0.772	Y	0.45
contig_22347_16.49	0.639	22	0.742	22	0.952	12	0.858	0.805	Y	0.45
contig_22468_14.25	0.694	24	0.704	24	0.914	14	0.72	0.713	Y	0.45
contig_22496_8.34	0.534	21	0.65	21	0.861	11	0.795	0.728	Y	0.45
contig_22514_244.96	0.264	18	0.46	18	0.872	10	0.808	0.648	Y	0.45
contig_22561_12.93	0.541	24	0.72	24	0.993	16	0.954	0.846	Y	0.45
contig_22596_11.48	0.405	18	0.541	18	0.848	13	0.705	0.63	Y	0.45
contig_22676_7.77	0.693	21	0.611	21	0.75	2	0.524	0.564	Y	0.45
contig_22686_182.62	0.562	22	0.705	22	0.947	13	0.887	0.803	Y	0.45
contig_22722_68.81	0.335	18	0.51	18	0.899	1	0.74	0.634	Y	0.45
contig_22740_37.98	0.375	18	0.574	18	0.912	14	0.88	0.739	Y	0.45
contig_22745_119.94	0.572	19	0.705	19	0.952	9	0.856	0.786	Y	0.45
contig_22752_42.56	0.771	19	0.835	19	0.955	11	0.9	0.87	Y	0.45
contig_22760_30.70	0.334	24	0.55	24	0.962	15	0.906	0.743	Y	0.45
contig_22849_12.09	0.433	20	0.454	20	0.588	18	0.465	0.46	Y	0.45
contig_22906_53.12	0.683	22	0.768	22	0.956	11	0.86	0.818	Y	0.45
contig_22909_13.56	0.864	25	0.854	25	0.917	15	0.842	0.847	Y	0.45
contig_2296_432.99	0.332	17	0.475	17	0.776	7	0.702	0.597	Y	0.45
contig_2302_934.26	0.812	25	0.826	25	0.895	16	0.835	0.831	Y	0.45
contig_23054_16.93	0.35	27	0.511	27	0.936	14	0.732	0.63	Y	0.45
contig_23156_33.31	0.785	26	0.789	26	0.953	13	0.792	0.79	Y	0.45
contig_2322_294.26	0.574	20	0.65	20	0.848	12	0.743	0.7	Y	0.45
contig_23348_34.19	0.143	23	0.304	23	0.816	16	0.649	0.49	Y	0.45
contig_23398_170.29	0.347	24	0.538	24	0.978	12	0.839	0.701	Y	0.45
contig_23460_5.05	0.834	21	0.866	21	0.933	3	0.903	0.886	Y	0.45
contig_2357_220.11	0.512	17	0.532	17	0.68	6	0.544	0.539	Y	0.45
contig_2361_268.22	0.877	22	0.817	22	0.851	18	0.759	0.786	Y	0.45
contig_23660_53.84	0.71	19	0.808	19	0.957	11	0.913	0.865	Y	0.45
contig_23719_34.70	0.799	21	0.851	21	0.963	11	0.905	0.88	Y	0.45
contig_23769_28.48	0.708	20	0.823	20	0.986	10	0.956	0.895	Y	0.45
contig_23785_38.58	0.905	22	0.925	22	0.984	11	0.944	0.935	Y	0.45
contig_23878_15.14	0.673	20	0.784	20	0.969	11	0.916	0.855	Y	0.45
contig_2389_61.59	0.77	20	0.783	20	0.873	9	0.784	0.783	Y	0.45
contig_238_3.486.19	0.559	20	0.662	20	0.866	3	0.776	0.724	Y	0.45
contig_23934_8.63	0.636	26	0.715	26	0.911	21	0.804	0.763	Y	0.45
contig_2396_595.28	0.787	21	0.838	21	0.95	9	0.893	0.868	Y	0.45
contig_2397_1.747.42	0.772	21	0.819	21	0.931	11	0.871	0.847	Y	0.45
contig_24006_45.34	0.541	23	0.684	23	0.981	3	0.863	0.781	Y	0.45
contig_2401_40.81	0.406	21	0.604	21	0.955	11	0.895	0.761	Y	0.45
contig_24023_25.14	0.885	21	0.889	21	0.941	15	0.896	0.893	Y	0.45
contig_24032_16.05	0.787	20	0.865	20	0.978	13	0.951	0.911	Y	0.45
contig_2425_9.02	0.292	21	0.504	21	0.909	5	0.874	0.704	Y	0.45
contig_24297_6.96	0.137	25	0.292	25	0.816	2	0.639	0.479	Y	0.45
contig_2434_98.86	0.323	25	0.54	25	0.968	15	0.901	0.734	Y	0.45
contig_24377_5.08	0.823	20	0.867	20	0.967	9	0.906	0.888	Y	0.45
contig_243_17.328.78	0.588	22	0.742	22	0.97	11	0.936	0.847	Y	0.45
contig_24472_7.35	0.161	18	0.347	18	0.887	16	0.744	0.561	Y	0.45
contig_24481_50.21	0.765	21	0.811	21	0.934	12	0.86	0.837	Y	0.45
contig_2448_1.082.92	0.574	20	0.709	20	0.919	2	0.871	0.796	Y	0.45
contig_24593_37.83	0.822	18	0.837	18	0.904	10	0.852	0.845	Y	0.45
contig_24611_64.88	0.773	19	0.84	19	0.954	11	0.911	0.879	Y	0.45
contig_24613_21.09	0.616	26	0.749	26	0.978	17	0.905	0.833	Y	0.45
contig_2462_62.73	0.68	23	0.723	23	0.848	20	0.769	0.748	Y	0.45
contig_24768_56.66	0.831	19	0.892	19	0.981	14	0.965	0.931	Y	0.45
contig_2476_1.058.27	0.862	18	0.876	18	0.939	14	0.894	0.886	Y	0.45
contig_2484_1.867.70	0.72	21	0.807	21	0.961	9	0.9	0.857	Y	0.45
contig_24875_51.59	0.672	19	0.726	19	0.845	18	0.787	0.759	Y	0.45
contig_2489_849.86	0.685	17	0.767	17	0.893	1	0.844	0.809	Y	0.45
contig_2496_1.728.30	0.857	18	0.742	18	0.837	16	0.659	0.697	Y	0.45
contig_25006_11.21	0.711	25	0.808	25	0.966	14	0.916	0.866	Y	0.45
contig_25019_106.70	0.565	22	0.73	22	0.984	12	0.943	0.845	Y	0.45
contig_25023_9.16	0.383	23	0.61	23	0.994	15	0.973	0.806	Y	0.45
contig_25047_83.01	0.749	21	0.831	21	0.962	11	0.919	0.879	Y	0.45
contig_2506_966.95	0.563	20	0.694	20	0.908	13	0.859	0.783	Y	0.45
contig_25077_32.22	0.32	23	0.428	23	0.792	5	0.608	0.5	Y	0.5
contig_25085_29.21	0.204	20	0.431	20	0.969	2	0.903	0.686	Y	0.45
contig_25099_9.48	0.408	17	0.567	17	0.833	10	0.782	0.683	Y	0.45
contig_2511_186.14	0.664	18	0.707	16	0.9	15	0.769	0.74	Y	0.45
contig_251_329.61	0.577	26	0.647	26	0.816	15	0.726	0.69	Y	0.45
contig_25215_72.80	0.323	24	0.45	24	0.837	13	0.632	0.548	Y	0.45
contig_25372_21.73	0.239	22	0.36	22	0.637	6	0.54	0.457	Y	0.45
contig_2553_23.68	0.386	20	0.585	20	0.937	5	0.889	0.749	Y	0.45
contig_2562_212.27	0.861	24	0.816	24	0.877	1	0.777	0.795	Y	0.45
contig_25632_16.00	0.367	19	0.485	19	0.774	8	0.643	0.571	Y	0.45
contig_25643_25.44	0.636	20	0.769	20	0.965	13	0.93	0.856	Y	0.45
contig_25693_16.60	0.816	18	0.827	18	0.893	11	0.84	0.834	Y	0.45
contig_2578_75.23	0.838	20	0.85	20	0.936	13	0.874	0.863	Y	0.45
contig_25848_41.96	0.737	18	0.822	18	0.966	13	0.928	0.88	Y	0.45
contig_25849_100.06	0.738	18	0.822	18	0.965	13	0.927	0.879	Y	0.45
contig_2593_1.084.07	0.654	23	0.67	23	0.837	19	0.686	0.679	Y	0.45
contig_25_19.681.58	0.218	16	0.37	16	0.805	7	0.671	0.533	Y	0.45
contig_2609_707.21	0.568	34	0.557	34	0.811	13	0.557	0.557	Y	0.45
contig_26113_57.14	0.536	20	0.687	20	0.947	11	0.878	0.79	Y	0.45
contig_2625_780.66	0.184	47	0.309	22	0.782	3	0.663	0.5	Y	0.45
contig_2626_987.81	0.739	18	0.818	18	0.968	9	0.9	0.862	Y	0.45
contig_2632_13.04	0.158	21	0.308	21	0.764	1	0.582	0.456	Y	0.45
contig_26352_7.57	0.597	21	0.738	21	0.967	10	0.908	0.83	Y	0.45
contig_26356_13.31	0.75	23	0.835	23	0.975	13	0.931	0.887	Y	0.45
contig_2639_70.38	0.302	26	0.412	26	0.759	1	0.576	0.5	Y	0.45
contig_263_4.834.44	0.655	18	0.636	18	0.801	15	0.61	0.622	Y	0.45
contig_26497_5.49	0.183	24	0.328	24	0.817	15	0.595	0.473	Y	0.45
contig_2663_152.02	0.262	24	0.384	24	0.81	15	0.567	0.483	Y	0.45
contig_26818_14.68	0.144	18	0.31	18	0.788	1	0.63	0.483	Y	0.45
contig_2690_23.33	0.562	19	0.535	19	0.646	9	0.502	0.517	Y	0.45
contig_26944_11.88	0.613	17	0.766	17	0.979	10	0.952	0.867	Y	0.45
contig_26977_19.13	0.425	19	0.621	19	0.958	12	0.91	0.777	Y	0.45
contig_27038_6.73	0.414	19	0.512	19	0.756	8	0.63	0.576	Y	0.45
contig_27073_53.84	0.133	24	0.282	24	0.842	1	0.606	0.457	Y	0.45
contig_27156_12.95	0.275	22	0.442	16	0.845	2	0.719	0.591	Y	0.45
contig_27172_5.66	0.863	29	0.89	29	0.986	17	0.915	0.904	Y	0.45
contig_27196_21.01	0.652	18	0.727	18	0.872	11	0.809	0.771	Y	0.45
contig_2720_217.08	0.608	26	0.712	26	0.936	20	0.836	0.779	Y	0.45
contig_27242_12.38	0.41	20	0.472	20	0.748	16	0.529	0.503	Y	0.45
contig_27292_19.82	0.757	21	0.837	21	0.971	2	0.922	0.883	Y	0.45
contig_27307_5.38	0.537	25	0.713	25	0.988	16	0.947	0.839	Y	0.45
contig_27309_11.09	0.471	21	0.643	21	0.958	12	0.874	0.768	Y	0.45
contig_27426_92.77	0.62	23	0.69	23	0.911	12	0.768	0.732	Y	0.45
contig_2751_937.63	0.427	20	0.611	20	0.948	12	0.867	0.749	Y	0.45
contig_27632_13.72	0.787	19	0.858	19	0.972	11	0.931	0.898	Y	0.45
contig_27833_24.55	0.599	21	0.632	21	0.793	8	0.67	0.653	Y	0.45
contig_27839_16.03	0.357	17	0.527	17	0.863	3	0.785	0.63	Y	0.5
contig_27897_10.25	0.377	23	0.592	23	0.986	12	0.929	0.774	Y	0.45
contig_27906_35.18	0.288	19	0.498	19	0.921	9	0.852	0.689	Y	0.45
contig_27_136.88	0.548	20	0.696	20	0.938	5	0.885	0.798	Y	0.45
contig_28017_54.63	0.67	23	0.636	23	0.853	3	0.669	0.649	Y	0.5
contig_2803_778.69	0.867	29	0.86	29	0.935	19	0.847	0.853	Y	0.45
contig_28139_15.00	0.55	18	0.711	18	0.947	3	0.921	0.825	Y	0.45
contig_28291_51.65	0.529	20	0.698	20	0.971	11	0.919	0.817	Y	0.45
contig_28346_31.25	0.904	23	0.888	23	0.942	3	0.872	0.88	Y	0.45
contig_28366_8.91	0.214	16	0.367	16	0.789	10	0.677	0.534	Y	0.45
contig_28422_7.73	0.403	19	0.582	19	0.941	1	0.818	0.709	Y	0.45
contig_28425_16.70	0.158	21	0.31	21	0.766	13	0.598	0.466	Y	0.45
contig_28488_671.49	0.358	23	0.472	23	0.814	18	0.635	0.537	Y	0.5
contig_28564_20.50	0.9	22	0.91	22	0.964	14	0.922	0.916	Y	0.45
contig_2858_952.77	0.468	17	0.622	17	0.915	1	0.795	0.715	Y	0.45
contig_28736_40.90	0.604	19	0.713	19	0.905	12	0.839	0.781	Y	0.45
contig_28755_36.76	0.492	23	0.639	23	0.908	18	0.83	0.742	Y	0.45
contig_287_204.33	0.446	19	0.601	19	0.884	14	0.825	0.722	Y	0.45
contig_28848_5.25	0.28	23	0.455	23	0.903	6	0.739	0.608	Y	0.45
contig_2885_1.470.58	0.675	17	0.793	17	0.961	10	0.921	0.862	Y	0.45
contig_28876_10.90	0.845	28	0.847	28	0.909	5	0.855	0.851	Y	0.45
contig_28892_15.08	0.322	18	0.423	18	0.731	2	0.515	0.472	Y	0.45
contig_288_8.393.66	0.364	23	0.568	23	0.948	4	0.885	0.739	Y	0.45
contig_28922_19.66	0.499	22	0.646	22	0.894	1	0.834	0.747	Y	0.45
contig_29049_18.24	0.655	19	0.725	19	0.857	8	0.816	0.774	Y	0.45
contig_29092_14.82	0.602	24	0.713	24	0.945	16	0.844	0.784	Y	0.45
contig_29132_15.36	0.139	28	0.315	19	0.843	7	0.755	0.553	Y	0.45
contig_29163_35.83	0.768	23	0.752	23	0.839	16	0.736	0.743	Y	0.45
contig_29180_88.50	0.677	25	0.792	25	0.982	15	0.928	0.865	Y	0.45
contig_29294_40.64	0.895	26	0.878	26	0.98	12	0.874	0.876	Y	0.45
contig_29381_85.34	0.728	18	0.817	18	0.953	1	0.907	0.866	Y	0.45
contig_29466_27.03	0.689	22	0.804	22	0.969	4	0.938	0.877	Y	0.45
contig_29470_99.28	0.697	22	0.713	22	0.863	4	0.726	0.72	Y	0.45
contig_29558_6.89	0.365	18	0.512	18	0.83	2	0.728	0.599	Y	0.5
contig_29612_71.19	0.546	21	0.688	21	0.916	13	0.865	0.784	Y	0.45
contig_29624_53.15	0.726	20	0.776	20	0.943	9	0.813	0.796	Y	0.45
contig_29660_24.67	0.49	20	0.619	20	0.881	9	0.776	0.704	Y	0.45
contig_29821_11.36	0.584	28	0.668	28	0.981	12	0.8	0.739	Y	0.45
contig_29870_24.61	0.787	22	0.784	22	0.876	2	0.776	0.78	Y	0.45
contig_2988_52.36	0.865	23	0.896	23	0.963	14	0.927	0.913	Y	0.45
contig_298_3.680.31	0.276	17	0.444	17	0.85	14	0.718	0.592	Y	0.45
contig_29914_8.14	0.845	25	0.781	25	0.833	13	0.713	0.754	Y	0.5
contig_29966_20.97	0.279	24	0.504	24	0.967	12	0.91	0.723	Y	0.45
contig_3002_415.97	0.363	20	0.582	20	0.977	11	0.926	0.768	Y	0.45
contig_30125_15.57	0.881	21	0.889	21	0.943	12	0.896	0.893	Y	0.45
contig_3022_267.13	0.834	19	0.86	19	0.935	11	0.887	0.875	Y	0.45
contig_30238_157.34	0.758	18	0.816	18	0.899	13	0.874	0.847	Y	0.45
contig_3023_330.43	0.513	20	0.581	20	0.772	12	0.659	0.623	Y	0.45
contig_30379_30.44	0.782	18	0.756	18	0.832	1	0.701	0.726	Y	0.45
contig_30404_12.94	0.418	19	0.563	19	0.851	15	0.753	0.639	Y	0.5
contig_30560_17.64	0.65	27	0.636	27	0.834	15	0.678	0.653	Y	0.5
contig_30581_22.96	0.658	18	0.796	18	0.98	14	0.965	0.887	Y	0.45
contig_30589_89.97	0.583	24	0.686	24	0.926	11	0.811	0.754	Y	0.45
contig_30606_29.64	0.806	19	0.877	19	0.977	10	0.953	0.918	Y	0.45
contig_3060_1.341.35	0.869	20	0.857	20	0.909	1	0.835	0.845	Y	0.45
contig_30650_31.17	0.811	20	0.822	20	0.892	10	0.833	0.828	Y	0.45
contig_30736_10.47	0.358	25	0.54	25	0.942	1	0.825	0.694	Y	0.45
contig_307_21.26	0.36	19	0.553	19	0.912	15	0.849	0.713	Y	0.45
contig_30951_20.22	0.737	20	0.81	20	0.92	11	0.886	0.851	Y	0.45
contig_30_1.188.92	0.641	25	0.723	25	0.921	12	0.82	0.776	Y	0.45
contig_31047_36.48	0.755	19	0.835	19	0.953	14	0.924	0.883	Y	0.45
contig_31184_61.23	0.659	18	0.77	18	0.917	9	0.897	0.838	Y	0.45
contig_31238_24.47	0.845	20	0.874	20	0.928	12	0.902	0.89	Y	0.45
contig_31281_9.25	0.693	18	0.802	18	0.96	12	0.924	0.868	Y	0.45
contig_312_153.89	0.788	20	0.751	20	0.817	10	0.722	0.735	Y	0.45
contig_31323_36.88	0.2	26	0.391	26	0.84	7	0.771	0.596	Y	0.45
contig_31346_97.71	0.869	22	0.847	22	0.893	18	0.826	0.836	Y	0.45
contig_31422_24.11	0.823	22	0.872	22	0.977	12	0.922	0.899	Y	0.45
contig_31524_26.26	0.795	19	0.801	19	0.873	10	0.802	0.802	Y	0.45
contig_315_1.448.59	0.491	20	0.636	20	0.862	12	0.823	0.737	Y	0.45
contig_31681_6.41	0.219	25	0.437	25	0.924	17	0.874	0.673	Y	0.45
contig_3173_149.34	0.629	23	0.749	23	0.953	4	0.893	0.827	Y	0.45
contig_31779_23.66	0.415	26	0.618	26	0.97	6	0.92	0.781	Y	0.45
contig_31827_30.86	0.342	21	0.562	21	0.971	12	0.921	0.756	Y	0.45
contig_31864_122.69	0.674	20	0.758	20	0.886	10	0.856	0.811	Y	0.45
contig_3210_112.51	0.768	28	0.787	28	0.94	8	0.807	0.798	Y	0.45
contig_32257_37.19	0.636	21	0.769	21	0.981	12	0.932	0.857	Y	0.45
contig_3229_155.84	0.253	31	0.375	31	0.795	14	0.556	0.473	Y	0.45
contig_32304_236.16	0.46	21	0.616	21	0.894	11	0.833	0.733	Y	0.45
contig_32328_36.77	0.408	21	0.607	21	0.959	11	0.9	0.765	Y	0.45
contig_32397_26.90	0.606	19	0.745	19	0.942	12	0.91	0.834	Y	0.45
contig_32441_40.29	0.197	23	0.332	17	0.838	1	0.63	0.493	Y	0.45
contig_324_83.58	0.599	26	0.726	26	0.972	18	0.867	0.802	Y	0.45
contig_32611_14.41	0.267	18	0.501	18	0.965	3	0.938	0.737	Y	0.45
contig_32805_11.78	0.25	21	0.379	21	0.722	8	0.57	0.482	Y	0.45
contig_32918_7.17	0.499	25	0.51	25	0.67	11	0.508	0.509	Y	0.5
contig_3292_444.11	0.637	25	0.748	25	0.949	6	0.875	0.817	Y	0.45
contig_33103_454.17	0.63	23	0.767	23	0.978	15	0.934	0.857	Y	0.45
contig_33206_15.50	0.515	18	0.697	18	0.975	10	0.941	0.829	Y	0.45
contig_33248_43.45	0.22	18	0.375	18	0.769	14	0.634	0.515	Y	0.45
contig_33373_45.11	0.825	21	0.862	21	0.955	10	0.899	0.882	Y	0.45
contig_33411_27.94	0.37	21	0.517	21	0.828	14	0.715	0.624	Y	0.45
contig_33557_56.94	0.567	25	0.675	25	0.942	13	0.81	0.748	Y	0.45
contig_335_402.84	0.578	25	0.687	25	0.927	5	0.821	0.759	Y	0.45
contig_33616_89.30	0.3	19	0.458	19	0.858	17	0.708	0.593	Y	0.45
contig_33633_15.00	0.807	20	0.71	20	0.868	1	0.67	0.694	Y	0.5
contig_33665_10.28	0.739	23	0.759	23	0.896	15	0.779	0.77	Y	0.45
contig_33677_9.38	0.193	21	0.377	21	0.863	2	0.733	0.57	Y	0.45
contig_33702_8.89	0.463	23	0.647	23	0.962	5	0.905	0.786	Y	0.45
contig_33738_47.58	0.641	16	0.759	16	0.925	6	0.89	0.83	Y	0.45
contig_33800_153.17	0.36	21	0.574	21	0.971	2	0.913	0.757	Y	0.45
contig_33885_135.93	0.819	20	0.773	20	0.846	3	0.713	0.741	Y	0.45
contig_33905_8.89	0.361	18	0.535	18	0.862	1	0.773	0.664	Y	0.45
contig_33941_9.25	0.363	23	0.574	23	0.971	12	0.909	0.755	Y	0.45
contig_34064_29.88	0.257	24	0.479	24	0.956	15	0.894	0.703	Y	0.45
contig_34232_29.00	0.687	20	0.763	20	0.939	11	0.843	0.806	Y	0.45
contig_3425_57.23	0.704	16	0.781	16	0.895	15	0.865	0.826	Y	0.45
contig_34310_86.55	0.587	20	0.733	20	0.952	12	0.913	0.83	Y	0.45
contig_343_3.253.96	0.542	18	0.705	18	0.953	11	0.911	0.816	Y	0.45
contig_34478_7.83	0.345	21	0.563	21	0.968	12	0.916	0.753	Y	0.45
contig_344_1.245.32	0.722	20	0.69	20	0.793	14	0.653	0.67	Y	0.45
contig_3465_640.64	0.643	17	0.778	17	0.971	11	0.944	0.867	Y	0.45
contig_34690_5.33	0.27	17	0.412	17	0.765	14	0.625	0.527	Y	0.45
contig_34731_27.10	0.773	19	0.782	19	0.915	13	0.798	0.791	Y	0.45
contig_34827_29.09	0.253	20	0.439	20	0.834	8	0.762	0.614	Y	0.45
contig_34857_10.58	0.829	30	0.822	30	0.968	20	0.822	0.822	Y	0.45
contig_34878_7.17	0.632	24	0.708	24	0.954	13	0.799	0.757	Y	0.45
contig_35175_14.43	0.21	29	0.348	29	0.719	24	0.571	0.468	Y	0.45
contig_35226_38.34	0.374	26	0.515	26	0.879	16	0.688	0.608	Y	0.45
contig_3528_41.84	0.4	29	0.507	29	0.81	19	0.574	0.543	Y	0.45
contig_35421_19.86	0.238	22	0.467	22	0.955	15	0.915	0.709	Y	0.45
contig_3544_111.24	0.387	24	0.486	24	0.763	17	0.612	0.554	Y	0.45
contig_35459_32.56	0.82	24	0.855	24	0.983	12	0.893	0.876	Y	0.45
contig_35461_25.09	0.544	18	0.703	18	0.956	2	0.901	0.81	Y	0.45
contig_35530_104.37	0.298	22	0.462	22	0.89	4	0.708	0.595	Y	0.45
contig_3564_454.22	0.503	18	0.656	18	0.895	6	0.852	0.762	Y	0.45
contig_35678_16.97	0.566	24	0.711	24	0.966	14	0.892	0.809	Y	0.45
contig_35699_9.29	0.234	17	0.457	17	0.935	14	0.889	0.69	Y	0.45
contig_3572_564.11	0.609	18	0.724	18	0.898	15	0.854	0.794	Y	0.45
contig_3583_270.91	0.704	28	0.819	28	0.989	16	0.943	0.886	Y	0.45
contig_35883_8.31	0.691	26	0.811	26	0.989	17	0.944	0.883	Y	0.45
contig_35904_22.75	0.799	23	0.851	23	0.96	10	0.913	0.875	Y	0.5
contig_35975_5.52	0.209	18	0.393	18	0.868	14	0.757	0.589	Y	0.45
contig_36015_12.24	0.619	32	0.764	32	0.983	23	0.899	0.837	Y	0.45
contig_3604_177.80	0.21	21	0.342	21	0.769	5	0.545	0.452	Y	0.45
contig_36070_9.41	0.347	28	0.496	28	0.938	14	0.734	0.625	Y	0.45
contig_36113_28.47	0.224	23	0.386	23	0.875	2	0.665	0.536	Y	0.45
contig_36147_12.81	0.681	26	0.739	26	0.915	7	0.813	0.779	Y	0.45
contig_36175_17.97	0.824	30	0.836	30	0.969	13	0.867	0.852	Y	0.45
contig_36189_7.06	0.691	19	0.73	19	0.85	9	0.774	0.754	Y	0.45
contig_3625_316.41	0.839	19	0.864	19	0.961	1	0.875	0.87	Y	0.45
contig_36278_8.01	0.225	24	0.366	24	0.713	16	0.588	0.486	Y	0.45
contig_3641_432.01	0.702	23	0.752	23	0.885	20	0.806	0.781	Y	0.45
contig_36432_13.69	0.837	20	0.883	20	0.968	4	0.928	0.908	Y	0.45
contig_36490_22.40	0.459	19	0.593	19	0.834	9	0.757	0.681	Y	0.45
contig_36494_22.78	0.712	25	0.654	25	0.794	11	0.611	0.631	Y	0.45
contig_3651_812.25	0.25	19	0.438	19	0.871	2	0.747	0.605	Y	0.45
contig_36568_36.22	0.705	19	0.755	19	0.886	11	0.807	0.783	Y	0.45
contig_3663_158.86	0.837	23	0.823	23	0.942	5	0.809	0.815	Y	0.45
contig_36649_34.80	0.446	18	0.614	18	0.885	6	0.847	0.74	Y	0.45
contig_36698_12.57	0.521	19	0.695	17	0.969	12	0.94	0.827	Y	0.45
contig_36749_47.02	0.569	28	0.712	28	0.969	20	0.859	0.791	Y	0.45
contig_3679_1.488.64	0.755	23	0.841	23	0.987	14	0.937	0.893	Y	0.45
contig_36809_9.34	0.689	18	0.71	18	0.806	10	0.726	0.719	Y	0.45
contig_36865_9.26	0.167	19	0.321	19	0.798	14	0.614	0.479	Y	0.45
contig_36870_28.55	0.803	21	0.797	21	0.862	3	0.787	0.791	Y	0.45
contig_3704_50.15	0.709	20	0.797	20	0.942	3	0.895	0.85	Y	0.45
contig_37205_75.19	0.65	21	0.724	21	0.885	1	0.798	0.764	Y	0.45
contig_3720_1.645.61	0.641	25	0.723	25	0.921	12	0.82	0.776	Y	0.45
contig_37210_39.33	0.319	19	0.54	19	0.96	12	0.915	0.743	Y	0.45
contig_37251_50.02	0.743	22	0.784	22	0.896	5	0.831	0.81	Y	0.45
contig_37325_54.22	0.256	20	0.429	20	0.823	16	0.728	0.591	Y	0.45
contig_37402_25.24	0.39	35	0.433	25	0.826	23	0.68	0.532	Y	0.5
contig_37455_6.06	0.194	22	0.333	22	0.783	4	0.569	0.46	Y	0.45
contig_37649_45.61	0.417	20	0.63	20	0.982	11	0.953	0.804	Y	0.45
contig_3774_344.70	0.773	22	0.813	22	0.91	5	0.853	0.835	Y	0.45
contig_377_588.50	0.659	20	0.767	20	0.944	12	0.893	0.835	Y	0.45
contig_37813_37.70	0.398	25	0.598	25	0.971	13	0.901	0.761	Y	0.45
contig_37815_7.56	0.675	20	0.758	20	0.926	18	0.854	0.81	Y	0.45
contig_379_3.493.69	0.511	25	0.61	25	0.853	21	0.731	0.675	Y	0.45
contig_37_407.73	0.376	22	0.578	22	0.967	14	0.888	0.745	Y	0.45
contig_38011_21.60	0.664	19	0.79	19	0.968	4	0.945	0.874	Y	0.45
contig_38094_29.75	0.698	18	0.733	18	0.849	5	0.766	0.751	Y	0.45
contig_3810_549.10	0.421	20	0.589	20	0.885	13	0.828	0.718	Y	0.45
contig_38222_8.86	0.539	25	0.509	25	0.844	6	0.582	0.539	Y	0.5
contig_3824_140.50	0.885	23	0.839	23	0.905	16	0.795	0.815	Y	0.45
contig_38360_43.49	0.371	21	0.582	21	0.965	12	0.911	0.759	Y	0.45
contig_38428_8.28	0.277	19	0.48	19	0.909	13	0.823	0.665	Y	0.45
contig_38461_23.82	0.256	24	0.372	24	0.851	16	0.543	0.465	Y	0.45
contig_38478_21.26	0.646	19	0.745	19	0.919	3	0.853	0.803	Y	0.45
contig_3851_87.99	0.554	18	0.723	18	0.971	11	0.944	0.843	Y	0.45
contig_38541_7.86	0.47	20	0.658	20	0.978	14	0.927	0.803	Y	0.45
contig_38760_9.63	0.8	26	0.808	26	0.972	5	0.832	0.821	Y	0.45
contig_38761_36.91	0.663	21	0.79	21	0.977	5	0.939	0.87	Y	0.45
contig_3884_84.09	0.624	21	0.733	21	0.916	5	0.864	0.804	Y	0.45
contig_38881_22.74	0.799	24	0.869	24	0.982	15	0.944	0.91	Y	0.45
contig_38929_9.03	0.183	21	0.338	21	0.836	13	0.618	0.489	Y	0.45
contig_3893_50.00	0.333	17	0.515	17	0.91	1	0.809	0.632	Y	0.5
contig_38976_46.01	0.417	21	0.587	21	0.906	3	0.822	0.714	Y	0.45
contig_3910_89.20	0.595	27	0.728	27	0.982	13	0.901	0.821	Y	0.45
contig_39141_10.59	0.237	24	0.37	24	0.784	15	0.584	0.486	Y	0.45
contig_39155_19.06	0.803	19	0.862	18	0.965	10	0.929	0.898	Y	0.45
contig_391_1.203.13	0.406	21	0.523	21	0.826	13	0.67	0.602	Y	0.45
contig_39212_125.45	0.842	20	0.895	20	0.987	11	0.95	0.925	Y	0.45
contig_39283_16.24	0.656	20	0.782	20	0.963	11	0.931	0.862	Y	0.45
contig_3939_278.97	0.485	21	0.54	21	0.722	1	0.589	0.567	Y	0.45
contig_3940_104.25	0.208	21	0.427	21	0.966	1	0.865	0.663	Y	0.45
contig_39583_15.68	0.211	28	0.338	28	0.661	1	0.547	0.451	Y	0.45
contig_39797_77.30	0.469	20	0.63	20	0.909	3	0.842	0.744	Y	0.45
contig_397_99.87	0.78	21	0.848	21	0.962	11	0.918	0.885	Y	0.45
contig_40250_76.44	0.491	27	0.641	27	0.946	16	0.834	0.745	Y	0.45
contig_40390_7.31	0.389	17	0.453	17	0.634	6	0.498	0.477	Y	0.45
contig_40542_11.13	0.188	16	0.37	16	0.817	13	0.73	0.514	Y	0.5
contig_40617_21.29	0.785	20	0.864	20	0.976	12	0.954	0.913	Y	0.45
contig_40644_91.12	0.834	26	0.853	26	0.943	7	0.877	0.866	Y	0.45
contig_4086_1.746.28	0.754	18	0.833	18	0.956	9	0.913	0.876	Y	0.45
contig_40919_10.45	0.326	18	0.51	18	0.883	15	0.789	0.661	Y	0.45
contig_40923_19.86	0.366	21	0.567	21	0.957	10	0.872	0.731	Y	0.45
contig_4103_474.55	0.703	21	0.734	21	0.863	1	0.758	0.747	Y	0.45
contig_41064_16.73	0.67	23	0.756	23	0.961	4	0.851	0.807	Y	0.45
contig_41141_19.53	0.516	21	0.666	21	0.921	3	0.855	0.768	Y	0.45
contig_41158_19.01	0.572	24	0.693	24	0.921	14	0.837	0.771	Y	0.45
contig_41381_21.42	0.172	26	0.35	23	0.817	12	0.73	0.555	Y	0.45
contig_41441_25.21	0.428	21	0.63	21	0.971	15	0.928	0.791	Y	0.45
contig_4148_277.93	0.429	24	0.518	24	0.791	8	0.632	0.58	Y	0.45
contig_41585_20.37	0.356	14	0.478	14	0.733	10	0.618	0.554	Y	0.45
contig_4182_325.16	0.666	20	0.634	20	0.775	1	0.576	0.602	Y	0.45
contig_41874_6.86	0.387	19	0.581	19	0.908	9	0.865	0.734	Y	0.45
contig_41883_19.75	0.233	28	0.35	28	0.799	5	0.552	0.459	Y	0.45
contig_41926_11.77	0.244	25	0.384	25	0.771	1	0.614	0.508	Y	0.45
contig_41928_15.52	0.779	22	0.765	22	0.907	16	0.749	0.757	Y	0.45
contig_41941_8.47	0.243	26	0.476	26	0.987	16	0.934	0.723	Y	0.45
contig_41955_15.03	0.687	23	0.732	23	0.9	15	0.78	0.758	Y	0.45
contig_41_2.957.40	0.881	21	0.888	21	0.958	10	0.889	0.888	Y	0.45
contig_42041_5.63	0.702	20	0.796	20	0.943	13	0.902	0.853	Y	0.45
contig_42101_10.60	0.169	21	0.354	21	0.833	15	0.746	0.566	Y	0.45
contig_42168_13.25	0.554	22	0.609	22	0.892	4	0.728	0.657	Y	0.5
contig_42210_14.34	0.14	31	0.292	21	0.793	2	0.61	0.463	Y	0.45
contig_42212_39.29	0.77	20	0.764	20	0.864	1	0.741	0.751	Y	0.45
contig_42262_16.49	0.765	26	0.824	24	0.969	16	0.905	0.868	Y	0.45
contig_42333_20.81	0.361	19	0.51	19	0.834	6	0.695	0.61	Y	0.45
contig_4242_247.69	0.397	19	0.566	19	0.896	7	0.818	0.702	Y	0.45
contig_42508_20.58	0.748	22	0.806	22	0.962	9	0.863	0.837	Y	0.45
contig_42541_39.59	0.691	25	0.771	25	0.982	13	0.867	0.822	Y	0.45
contig_4255_159.29	0.259	18	0.417	18	0.848	12	0.671	0.518	Y	0.5
contig_4258_168.31	0.421	16	0.631	16	0.976	7	0.946	0.801	Y	0.45
contig_42979_41.50	0.238	39	0.364	31	0.818	12	0.589	0.486	Y	0.45
contig_42981_18.44	0.31	24	0.543	24	0.983	15	0.949	0.763	Y	0.45
contig_43055_33.93	0.832	19	0.883	19	0.973	12	0.935	0.911	Y	0.45
contig_43289_5.57	0.406	21	0.48	21	0.685	18	0.558	0.522	Y	0.45
contig_43342_9.59	0.485	27	0.598	27	0.852	21	0.748	0.679	Y	0.45
contig_43343_7.83	0.509	26	0.662	26	0.977	12	0.872	0.775	Y	0.45
contig_43351_9.78	0.699	18	0.771	18	0.9	14	0.847	0.812	Y	0.45
contig_43441_97.59	0.67	24	0.719	24	0.956	11	0.779	0.751	Y	0.45
contig_4344_51.63	0.389	19	0.508	19	0.831	3	0.636	0.577	Y	0.45
contig_43569_21.88	0.659	24	0.756	24	0.916	16	0.869	0.817	Y	0.45
contig_43602_46.94	0.411	18	0.579	18	0.896	11	0.796	0.697	Y	0.45
contig_43787_12.48	0.652	21	0.77	21	0.949	4	0.911	0.846	Y	0.45
contig_43794_64.31	0.26	25	0.407	25	0.788	19	0.644	0.535	Y	0.45
contig_4389_77.16	0.528	17	0.676	17	0.896	1	0.856	0.773	Y	0.45
contig_4392_90.29	0.422	22	0.604	22	0.939	11	0.864	0.744	Y	0.45
contig_43974_34.12	0.418	21	0.576	21	0.88	3	0.79	0.691	Y	0.45
contig_44130_18.70	0.52	17	0.682	17	0.934	1	0.878	0.787	Y	0.45
contig_44145_6.35	0.86	25	0.822	25	0.904	8	0.792	0.806	Y	0.45
contig_441_2.022.68	0.392	21	0.531	21	0.884	3	0.708	0.627	Y	0.45
contig_4421_453.30	0.744	19	0.789	19	0.905	11	0.842	0.818	Y	0.45
contig_44394_127.51	0.668	28	0.673	28	0.865	12	0.706	0.691	Y	0.45
contig_4441_2.693.64	0.448	16	0.623	16	0.897	9	0.864	0.753	Y	0.45
contig_44522_13.09	0.327	25	0.483	25	0.866	4	0.724	0.613	Y	0.45
contig_44664_12.67	0.361	17	0.468	17	0.765	2	0.566	0.521	Y	0.45
contig_44665_19.28	0.327	17	0.441	17	0.762	2	0.551	0.5	Y	0.45
contig_447_233.53	0.848	32	0.888	32	0.99	21	0.905	0.898	Y	0.45
contig_4489_110.79	0.525	32	0.498	32	0.839	5	0.54	0.521	Y	0.45
contig_44_13.553.36	0.675	27	0.769	27	0.944	24	0.87	0.824	Y	0.45
contig_4502_405.50	0.778	26	0.828	26	0.964	15	0.88	0.856	Y	0.45
contig_45108_8.43	0.837	19	0.894	19	0.976	12	0.951	0.925	Y	0.45
contig_45139_8.68	0.317	26	0.44	26	0.894	12	0.633	0.544	Y	0.45
contig_45147_8.43	0.754	17	0.858	17	0.989	10	0.975	0.921	Y	0.45
contig_45181_27.60	0.546	19	0.725	19	0.986	11	0.963	0.854	Y	0.45
contig_452_115.56	0.698	24	0.802	24	0.968	7	0.919	0.865	Y	0.45
contig_454_1.142.43	0.594	20	0.678	20	0.862	5	0.765	0.725	Y	0.45
contig_4552_698.03	0.164	15	0.361	15	0.858	4	0.785	0.59	Y	0.45
contig_45591_50.49	0.468	24	0.547	24	0.833	5	0.67	0.596	Y	0.5
contig_4581_145.91	0.894	20	0.903	20	0.962	2	0.904	0.904	Y	0.45
contig_4583_115.61	0.803	20	0.788	20	0.87	4	0.759	0.772	Y	0.45
contig_4586_722.88	0.847	22	0.887	22	0.974	13	0.93	0.911	Y	0.45
contig_4614_25.40	0.861	21	0.761	21	0.847	1	0.656	0.704	Y	0.45
contig_46288_6.85	0.661	19	0.787	19	0.972	1	0.931	0.865	Y	0.45
contig_46289_21.00	0.508	24	0.672	24	0.961	14	0.889	0.789	Y	0.45
contig_46319_14.05	0.191	17	0.371	17	0.803	7	0.725	0.513	Y	0.5
contig_46322_10.69	0.39	25	0.444	25	0.734	3	0.516	0.482	Y	0.45
contig_46388_34.70	0.84	28	0.633	28	0.732	1	0.524	0.59	Y	0.5
contig_46662_7.34	0.727	19	0.812	19	0.939	12	0.903	0.861	Y	0.45
contig_46707_8.71	0.704	19	0.803	19	0.967	10	0.91	0.861	Y	0.45
contig_46748_15.17	0.313	28	0.439	28	0.881	11	0.678	0.535	Y	0.5
contig_46920_5.37	0.575	24	0.735	24	0.983	14	0.938	0.845	Y	0.45
contig_46950_17.51	0.521	20	0.681	20	0.954	11	0.882	0.789	Y	0.45
contig_46954_9.20	0.513	24	0.689	24	0.974	7	0.925	0.817	Y	0.45
contig_46976_20.28	0.215	29	0.351	29	0.783	8	0.585	0.477	Y	0.45
contig_47031_10.69	0.13	24	0.291	18	0.876	3	0.664	0.493	Y	0.45
contig_47110_7.13	0.2	26	0.348	26	0.814	20	0.598	0.483	Y	0.45
contig_47138_7.15	0.617	27	0.597	27	0.815	14	0.605	0.601	Y	0.45
contig_4713_32.77	0.31	23	0.492	23	0.892	2	0.779	0.647	Y	0.45
contig_4724_635.55	0.532	20	0.67	20	0.958	7	0.827	0.755	Y	0.45
contig_47283_16.66	0.397	18	0.606	18	0.975	13	0.936	0.784	Y	0.45
contig_47393_16.18	0.874	24	0.908	24	0.985	15	0.942	0.926	Y	0.45
contig_47404_26.62	0.723	23	0.801	23	0.958	13	0.889	0.849	Y	0.45
contig_47406_5.04	0.704	24	0.824	24	0.983	14	0.962	0.898	Y	0.45
contig_47419_22.97	0.852	27	0.855	27	0.962	6	0.867	0.861	Y	0.45
contig_4744_688.90	0.653	20	0.784	20	0.979	13	0.946	0.871	Y	0.45
contig_4752_408.99	0.867	22	0.882	22	0.97	3	0.895	0.889	Y	0.45
contig_47537_10.19	0.883	21	0.883	21	0.926	4	0.881	0.882	Y	0.45
contig_4753_164.78	0.394	18	0.57	18	0.896	13	0.806	0.697	Y	0.45
contig_47624_7.55	0.273	17	0.497	17	0.964	8	0.894	0.711	Y	0.45
contig_47771_11.97	0.491	18	0.671	18	0.968	2	0.903	0.796	Y	0.45
contig_47798_14.16	0.185	20	0.367	20	0.827	3	0.726	0.561	Y	0.45
contig_47846_77.64	0.822	21	0.891	21	0.992	15	0.967	0.932	Y	0.45
contig_4785_359.28	0.382	19	0.589	19	0.96	12	0.919	0.767	Y	0.45
contig_47918_34.90	0.761	18	0.86	18	0.989	10	0.969	0.919	Y	0.45
contig_47922_10.68	0.73	21	0.739	21	0.876	9	0.748	0.744	Y	0.45
contig_47947_51.00	0.699	24	0.778	24	0.962	12	0.868	0.826	Y	0.45
contig_48057_5.53	0.837	19	0.872	19	0.952	14	0.913	0.895	Y	0.45
contig_48106_16.49	0.758	30	0.72	30	0.796	29	0.627	0.67	Y	0.45
contig_48174_15.52	0.434	21	0.626	21	0.972	11	0.897	0.772	Y	0.45
contig_48206_11.98	0.77	25	0.8	25	0.937	11	0.831	0.813	Y	0.5
contig_4833_841.94	0.677	17	0.762	17	0.893	1	0.842	0.805	Y	0.45
contig_48373_9.78	0.717	23	0.807	23	0.963	4	0.907	0.861	Y	0.45
contig_4847_145.74	0.431	23	0.517	23	0.781	20	0.627	0.561	Y	0.5
contig_48482_14.02	0.524	25	0.658	25	0.924	11	0.829	0.75	Y	0.45
contig_4862_130.08	0.679	22	0.743	22	0.865	20	0.814	0.782	Y	0.45
contig_48697_56.36	0.727	20	0.811	20	0.978	10	0.897	0.857	Y	0.45
contig_48737_23.05	0.63	23	0.747	23	0.957	3	0.885	0.822	Y	0.45
contig_4874_273.08	0.786	19	0.777	19	0.831	7	0.759	0.767	Y	0.45
contig_48925_32.17	0.202	23	0.388	23	0.907	15	0.744	0.58	Y	0.45
contig_4901_162.49	0.782	23	0.855	23	0.97	15	0.934	0.898	Y	0.45
contig_49020_8.55	0.621	21	0.725	21	0.959	1	0.835	0.785	Y	0.45
contig_49087_8.28	0.222	23	0.349	23	0.847	2	0.549	0.457	Y	0.45
contig_4910_255.40	0.596	22	0.748	22	0.971	14	0.939	0.851	Y	0.45
contig_4921_107.89	0.818	23	0.742	23	0.781	10	0.673	0.704	Y	0.45
contig_49276_10.73	0.299	22	0.487	22	0.893	11	0.792	0.651	Y	0.45
contig_49326_31.59	0.789	25	0.823	25	0.935	16	0.858	0.842	Y	0.45
contig_49395_5.39	0.856	24	0.82	24	0.912	14	0.789	0.803	Y	0.45
contig_49415_12.19	0.472	20	0.627	20	0.95	4	0.821	0.732	Y	0.45
contig_49446_63.44	0.699	23	0.785	23	0.944	5	0.881	0.837	Y	0.45
contig_49468_9.72	0.481	21	0.669	21	0.985	6	0.93	0.81	Y	0.45
contig_49794_9.44	0.582	26	0.542	26	0.808	1	0.555	0.547	Y	0.5
contig_49830_13.32	0.316	29	0.523	29	0.955	16	0.867	0.709	Y	0.45
contig_4987_394.45	0.484	18	0.643	18	0.876	7	0.855	0.758	Y	0.45
contig_50028_8.15	0.261	22	0.45	22	0.889	11	0.771	0.623	Y	0.45
contig_50103_11.14	0.751	23	0.582	23	0.663	1	0.504	0.551	Y	0.5
contig_50208_18.96	0.703	20	0.75	20	0.886	10	0.793	0.773	Y	0.45
contig_50267_15.76	0.887	21	0.907	21	0.975	15	0.93	0.919	Y	0.45
contig_50416_28.49	0.782	17	0.843	17	0.947	9	0.895	0.871	Y	0.45
contig_50485_10.99	0.213	23	0.377	23	0.844	20	0.667	0.534	Y	0.45
contig_50572_14.60	0.85	23	0.901	23	0.98	14	0.955	0.93	Y	0.45
contig_50603_16.23	0.544	18	0.656	18	0.846	9	0.789	0.728	Y	0.45
contig_5073_489.25	0.632	27	0.701	27	0.914	15	0.785	0.747	Y	0.45
contig_50837_16.55	0.299	20	0.421	20	0.755	19	0.597	0.516	Y	0.45
contig_50950_24.43	0.474	22	0.655	22	0.979	2	0.902	0.789	Y	0.45
contig_50958_16.34	0.81	21	0.863	21	0.951	4	0.917	0.892	Y	0.45
contig_51012_9.38	0.388	27	0.524	27	0.904	11	0.73	0.635	Y	0.45
contig_51032_12.09	0.502	17	0.549	17	0.778	13	0.602	0.577	Y	0.45
contig_51057_10.90	0.369	25	0.429	25	0.671	1	0.508	0.472	Y	0.45
contig_5109_9.09	0.316	31	0.424	31	0.759	16	0.538	0.486	Y	0.45
contig_51164_54.04	0.788	23	0.753	23	0.836	1	0.719	0.735	Y	0.45
contig_51172_9.59	0.49	22	0.564	22	0.806	3	0.686	0.613	Y	0.5
contig_51361_8.58	0.459	20	0.653	20	0.971	13	0.929	0.802	Y	0.45
contig_51407_7.26	0.475	30	0.59	30	0.884	19	0.709	0.655	Y	0.45
contig_51498_28.86	0.483	22	0.64	22	0.899	14	0.848	0.752	Y	0.45
contig_51543_9.99	0.567	22	0.7	22	0.939	12	0.866	0.79	Y	0.45
contig_51601_16.34	0.897	22	0.91	22	0.964	12	0.924	0.918	Y	0.45
contig_51663_28.57	0.74	22	0.82	22	0.959	6	0.909	0.868	Y	0.45
contig_51741_24.27	0.546	25	0.635	25	0.859	9	0.739	0.691	Y	0.45
contig_5187_61.73	0.772	29	0.854	29	0.984	21	0.935	0.898	Y	0.45
contig_5196_309.23	0.684	20	0.741	20	0.876	10	0.792	0.768	Y	0.45
contig_51989_30.52	0.542	22	0.645	22	0.828	10	0.767	0.71	Y	0.45
contig_52058_19.64	0.531	26	0.637	26	0.935	12	0.767	0.707	Y	0.45
contig_52172_36.04	0.634	17	0.771	17	0.974	12	0.952	0.869	Y	0.45
contig_5218_685.59	0.166	28	0.367	16	0.931	12	0.802	0.541	Y	0.5
contig_52222_11.78	0.576	23	0.635	23	0.852	8	0.701	0.67	Y	0.45
contig_52322_12.67	0.342	22	0.524	22	0.965	1	0.795	0.67	Y	0.45
contig_52348_6.79	0.876	21	0.904	21	0.975	3	0.933	0.92	Y	0.45
contig_52547_14.01	0.209	23	0.424	23	0.942	6	0.861	0.66	Y	0.45
contig_5279_124.29	0.497	18	0.636	18	0.886	14	0.816	0.733	Y	0.45
contig_5282_168.42	0.815	17	0.817	17	0.891	16	0.827	0.823	Y	0.45
contig_52897_15.81	0.365	23	0.526	23	0.851	6	0.758	0.651	Y	0.45
contig_5299_118.62	0.346	30	0.498	30	0.929	17	0.726	0.621	Y	0.45
contig_5304_255.36	0.806	20	0.814	20	0.918	1	0.806	0.81	Y	0.45
contig_5312_146.81	0.82	17	0.845	17	0.92	2	0.854	0.85	Y	0.45
contig_53157_6.93	0.32	21	0.54	21	0.95	14	0.911	0.741	Y	0.45
contig_53204_11.35	0.88	26	0.912	26	0.98	17	0.941	0.928	Y	0.45
contig_53239_15.12	0.286	21	0.447	21	0.789	10	0.703	0.585	Y	0.45
contig_53413_6.34	0.295	18	0.499	18	0.901	4	0.835	0.681	Y	0.45
contig_53464_5.03	0.51	19	0.611	19	0.842	1	0.708	0.664	Y	0.45
contig_53581_10.56	0.737	19	0.811	19	0.92	3	0.89	0.854	Y	0.45
contig_53600_5.84	0.293	21	0.48	21	0.858	12	0.783	0.644	Y	0.45
contig_53603_10.61	0.717	22	0.8	22	0.938	4	0.892	0.85	Y	0.45
contig_53671_7.33	0.381	24	0.555	24	0.955	4	0.813	0.695	Y	0.45
contig_53702_20.90	0.343	18	0.559	18	0.972	10	0.907	0.747	Y	0.45
contig_53732_13.33	0.433	27	0.586	27	0.905	21	0.794	0.699	Y	0.45
contig_53786_59.28	0.51	21	0.615	21	0.879	2	0.732	0.679	Y	0.45
contig_53874_13.55	0.133	31	0.297	16	0.891	12	0.802	0.57	Y	0.45
contig_53988_6.28	0.212	24	0.356	24	0.79	5	0.593	0.484	Y	0.45
contig_54147_11.14	0.898	17	0.937	17	0.988	10	0.977	0.959	Y	0.45
contig_54329_20.27	0.32	19	0.416	19	0.654	15	0.546	0.486	Y	0.45
contig_5436_249.38	0.404	19	0.618	19	0.974	2	0.941	0.793	Y	0.45
contig_54403_11.72	0.522	22	0.641	22	0.853	9	0.787	0.72	Y	0.45
contig_5444_187.40	0.586	27	0.528	27	0.685	9	0.468	0.504	Y	0.5
contig_54748_7.00	0.497	25	0.57	25	0.859	21	0.648	0.612	Y	0.45
contig_54757_19.19	0.534	27	0.642	27	0.91	12	0.774	0.713	Y	0.45
contig_54801_10.88	0.27	32	0.375	21	0.775	18	0.573	0.482	Y	0.45
contig_5484_35.82	0.53	32	0.671	32	0.957	20	0.811	0.746	Y	0.45
contig_54866_17.40	0.883	25	0.851	25	0.873	21	0.819	0.834	Y	0.45
contig_54933_10.34	0.278	23	0.433	23	0.846	6	0.673	0.563	Y	0.45
contig_54975_16.47	0.586	30	0.594	30	0.851	21	0.557	0.579	Y	0.5
contig_5498_282.98	0.853	19	0.824	19	0.855	17	0.802	0.812	Y	0.45
contig_54999_14.89	0.843	19	0.876	19	0.965	10	0.903	0.891	Y	0.45
contig_55033_15.92	0.872	19	0.892	19	0.937	3	0.913	0.903	Y	0.45
contig_55190_7.89	0.359	22	0.564	22	0.961	4	0.885	0.738	Y	0.45
contig_55236_13.20	0.807	23	0.809	23	0.925	15	0.81	0.809	Y	0.45
contig_55432_10.81	0.739	19	0.805	19	0.953	9	0.87	0.84	Y	0.45
contig_55476_16.14	0.865	27	0.861	27	0.969	14	0.874	0.866	Y	0.5
contig_554_6.867.14	0.472	16	0.666	16	0.961	10	0.933	0.81	Y	0.45
contig_55526_14.90	0.744	28	0.78	28	0.915	7	0.819	0.801	Y	0.45
contig_5565_24.21	0.565	20	0.726	20	0.979	11	0.928	0.835	Y	0.45
contig_55712_8.78	0.168	20	0.31	20	0.803	12	0.572	0.451	Y	0.45
contig_55829_7.31	0.387	18	0.508	18	0.752	7	0.681	0.602	Y	0.45
contig_55915_31.69	0.479	27	0.48	27	0.78	7	0.542	0.505	Y	0.5
contig_55934_25.23	0.533	22	0.692	22	0.956	12	0.899	0.803	Y	0.45
contig_56031_18.33	0.272	23	0.437	23	0.815	3	0.725	0.552	Y	0.5
contig_560_1.121.62	0.818	18	0.857	18	0.945	8	0.901	0.88	Y	0.45
contig_56102_11.76	0.77	24	0.804	24	0.913	14	0.841	0.824	Y	0.45
contig_56138_17.35	0.626	25	0.722	25	0.922	14	0.833	0.782	Y	0.45
contig_56282_29.96	0.367	18	0.444	18	0.595	1	0.519	0.485	Y	0.45
contig_56286_15.27	0.31	21	0.486	21	0.885	4	0.758	0.633	Y	0.45
contig_56288_9.34	0.551	24	0.616	24	0.866	16	0.687	0.654	Y	0.45
contig_56438_35.65	0.516	20	0.584	20	0.767	10	0.658	0.624	Y	0.45
contig_5660_50.09	0.571	20	0.709	20	0.944	10	0.875	0.798	Y	0.45
contig_56613_28.22	0.614	17	0.733	17	0.923	1	0.858	0.801	Y	0.45
contig_566_3.764.02	0.635	26	0.719	21	0.937	13	0.877	0.804	Y	0.45
contig_5672_24.80	0.605	26	0.684	26	0.874	19	0.768	0.729	Y	0.45
contig_5675_207.02	0.559	25	0.586	25	0.808	19	0.594	0.59	Y	0.45
contig_57006_16.31	0.521	25	0.633	25	0.942	12	0.777	0.71	Y	0.45
contig_5702_61.68	0.144	19	0.295	18	0.744	16	0.606	0.463	Y	0.45
contig_5704_180.64	0.893	23	0.887	23	0.926	4	0.88	0.883	Y	0.45
contig_57301_6.53	0.329	25	0.486	25	0.824	9	0.717	0.578	Y	0.5
contig_57309_10.23	0.272	31	0.409	31	0.792	27	0.594	0.509	Y	0.45
contig_5733_118.82	0.397	20	0.521	20	0.759	1	0.673	0.603	Y	0.45
contig_57355_2.422.86	0.691	27	0.651	27	0.758	18	0.633	0.644	Y	0.5
contig_57443_9.58	0.841	23	0.687	23	0.778	12	0.56	0.618	Y	0.45
contig_57458_25.59	0.809	25	0.821	25	0.958	4	0.841	0.832	Y	0.45
contig_57511_11.58	0.824	21	0.89	21	0.987	14	0.961	0.928	Y	0.45
contig_57529_25.49	0.193	20	0.368	20	0.793	1	0.689	0.541	Y	0.45
contig_57739_5.93	0.822	20	0.786	20	0.9	14	0.761	0.773	Y	0.45
contig_57807_10.83	0.701	18	0.81	18	0.975	9	0.926	0.873	Y	0.45
contig_57957_13.29	0.214	23	0.379	23	0.766	11	0.673	0.538	Y	0.45
contig_579_315.04	0.332	25	0.494	25	0.869	22	0.735	0.624	Y	0.45
contig_58089_14.88	0.678	22	0.792	22	0.976	4	0.925	0.864	Y	0.45
contig_58127_9.00	0.682	17	0.738	17	0.846	6	0.789	0.766	Y	0.45
contig_5831_172.40	0.694	18	0.78	18	0.935	12	0.88	0.834	Y	0.45
contig_58415_6.15	0.65	19	0.76	19	0.92	2	0.884	0.827	Y	0.45
contig_58438_6.26	0.657	17	0.638	17	0.722	6	0.614	0.625	Y	0.45
contig_58509_24.64	0.697	21	0.812	17	0.974	10	0.942	0.882	Y	0.45
contig_5854_44.71	0.4	22	0.558	22	0.846	9	0.777	0.676	Y	0.45
contig_58572_29.84	0.16	17	0.309	17	0.726	14	0.579	0.455	Y	0.45
contig_5869_63.27	0.734	22	0.833	22	0.986	13	0.945	0.894	Y	0.45
contig_58704_14.06	0.63	26	0.725	26	0.907	16	0.836	0.785	Y	0.45
contig_58743_22.78	0.86	21	0.879	21	0.979	2	0.89	0.885	Y	0.45
contig_58922_6.61	0.177	37	0.274	12	0.85	2	0.681	0.494	Y	0.45
contig_58951_11.98	0.697	20	0.794	20	0.944	11	0.902	0.853	Y	0.45
contig_59040_17.23	0.289	18	0.45	18	0.836	16	0.708	0.59	Y	0.45
contig_59065_5.72	0.193	21	0.337	21	0.776	5	0.569	0.462	Y	0.45
contig_59166_19.33	0.489	24	0.604	24	0.834	12	0.743	0.679	Y	0.45
contig_59195_9.18	0.577	23	0.606	23	0.783	2	0.636	0.623	Y	0.45
contig_5922_107.85	0.807	21	0.814	21	0.9	15	0.819	0.817	Y	0.45
contig_5944_55.46	0.777	17	0.753	17	0.8	12	0.75	0.751	Y	0.45
contig_59461_33.14	0.358	21	0.496	21	0.777	1	0.676	0.593	Y	0.45
contig_59580_9.03	0.707	19	0.786	19	0.961	9	0.858	0.825	Y	0.45
contig_5968_100.96	0.819	18	0.85	18	0.919	12	0.891	0.873	Y	0.45
contig_59858_9.11	0.846	24	0.769	24	0.894	10	0.7	0.732	Y	0.45
contig_59872_15.77	0.762	23	0.813	23	0.955	12	0.868	0.843	Y	0.45
contig_59961_19.46	0.64	18	0.75	18	0.938	12	0.881	0.821	Y	0.45
contig_59962_16.16	0.231	24	0.463	24	0.982	14	0.929	0.715	Y	0.45
contig_60054_9.44	0.541	26	0.699	21	0.951	13	0.907	0.811	Y	0.45
contig_60106_27.33	0.443	31	0.604	31	0.995	8	0.867	0.746	Y	0.45
contig_6010_78.67	0.27	21	0.41	21	0.743	20	0.628	0.528	Y	0.45
contig_60223_8.29	0.259	16	0.447	16	0.835	13	0.752	0.612	Y	0.45
contig_605_169.22	0.621	25	0.652	25	0.873	16	0.687	0.671	Y	0.45
contig_60646_16.85	0.361	18	0.584	18	0.974	3	0.937	0.774	Y	0.45
contig_60702_7.74	0.324	21	0.461	21	0.845	4	0.645	0.56	Y	0.45
contig_61007_36.00	0.654	28	0.566	28	0.809	7	0.569	0.567	Y	0.5
contig_61061_16.70	0.161	19	0.332	19	0.807	1	0.658	0.508	Y	0.45
contig_61272_13.34	0.216	27	0.38	27	0.93	11	0.765	0.534	Y	0.5
contig_6136_188.63	0.687	21	0.667	21	0.746	18	0.664	0.665	Y	0.45
contig_613_1.092.23	0.833	21	0.889	21	0.98	14	0.949	0.921	Y	0.45
contig_61559_13.24	0.326	19	0.419	19	0.712	3	0.523	0.475	Y	0.45
contig_61597_7.46	0.644	24	0.76	24	0.99	13	0.9	0.835	Y	0.45
contig_61926_16.93	0.511	23	0.654	23	0.919	5	0.837	0.753	Y	0.45
contig_62035_42.05	0.199	16	0.401	16	0.873	4	0.787	0.609	Y	0.45
contig_62110_21.55	0.774	24	0.827	24	0.954	4	0.885	0.858	Y	0.45
contig_62235_76.68	0.531	18	0.665	18	0.91	9	0.829	0.754	Y	0.45
contig_62245_5.95	0.293	16	0.439	16	0.755	4	0.663	0.528	Y	0.5
contig_62577_16.26	0.618	20	0.725	20	0.913	11	0.845	0.789	Y	0.45
contig_62611_9.03	0.593	20	0.657	20	0.786	9	0.725	0.694	Y	0.45
contig_62619_27.15	0.38	23	0.574	23	0.928	15	0.867	0.732	Y	0.45
contig_6264_19.22	0.387	24	0.518	24	0.879	14	0.696	0.614	Y	0.45
contig_62658_35.11	0.713	19	0.702	19	0.794	15	0.688	0.694	Y	0.45
contig_62709_11.80	0.15	17	0.357	17	0.914	1	0.826	0.61	Y	0.45
contig_62720_10.42	0.181	22	0.362	22	0.846	16	0.726	0.559	Y	0.45
contig_62827_8.80	0.733	23	0.815	23	0.973	13	0.905	0.864	Y	0.45
contig_6282_247.98	0.209	23	0.38	23	0.827	16	0.689	0.547	Y	0.45
contig_62884_9.18	0.597	18	0.654	18	0.872	17	0.733	0.697	Y	0.45
contig_63186_8.87	0.647	20	0.76	20	0.932	11	0.892	0.832	Y	0.45
contig_63197_8.80	0.537	24	0.675	24	0.929	6	0.85	0.769	Y	0.45
contig_63508_7.79	0.692	24	0.759	24	0.917	5	0.832	0.799	Y	0.45
contig_63534_10.98	0.293	25	0.418	25	0.697	12	0.583	0.507	Y	0.45
contig_63633_8.99	0.265	19	0.373	19	0.609	3	0.517	0.451	Y	0.45
contig_6364_41.97	0.448	21	0.625	17	0.942	1	0.891	0.768	Y	0.45
contig_63682_13.90	0.674	22	0.713	22	0.849	19	0.756	0.736	Y	0.45
contig_63741_10.56	0.208	23	0.348	23	0.748	16	0.581	0.474	Y	0.45
contig_63855_26.90	0.804	24	0.813	24	0.968	12	0.827	0.821	Y	0.45
contig_63_3.200.38	0.519	21	0.581	21	0.765	9	0.653	0.62	Y	0.45
contig_6409_280.77	0.418	21	0.588	21	0.911	12	0.831	0.719	Y	0.45
contig_640_2.070.37	0.498	17	0.579	17	0.748	13	0.662	0.624	Y	0.45
contig_6419_95.64	0.502	19	0.551	19	0.758	8	0.593	0.574	Y	0.45
contig_64351_5.28	0.553	29	0.58	19	0.867	17	0.749	0.671	Y	0.45
contig_64356_16.28	0.667	16	0.563	16	0.726	15	0.482	0.519	Y	0.45
contig_64418_8.25	0.84	20	0.88	20	0.963	2	0.914	0.898	Y	0.45
contig_64474_11.04	0.304	20	0.44	20	0.774	18	0.605	0.506	Y	0.5
contig_64499_7.15	0.453	22	0.626	22	0.932	4	0.861	0.753	Y	0.45
contig_6456_124.29	0.688	24	0.614	24	0.807	17	0.546	0.587	Y	0.5
contig_64579_13.12	0.692	24	0.775	24	0.952	4	0.868	0.825	Y	0.45
contig_64625_18.00	0.656	19	0.785	19	0.971	11	0.941	0.869	Y	0.45
contig_64630_10.02	0.532	18	0.539	18	0.79	2	0.58	0.555	Y	0.5
contig_64695_6.52	0.419	17	0.52	17	0.753	14	0.632	0.581	Y	0.45
contig_64744_42.90	0.282	26	0.466	26	0.958	4	0.788	0.64	Y	0.45
contig_6477_8.41	0.362	18	0.526	18	0.851	2	0.745	0.644	Y	0.45
contig_64908_5.73	0.563	19	0.518	19	0.708	2	0.437	0.474	Y	0.45
contig_65058_639.54	0.881	27	0.877	27	0.966	15	0.882	0.88	Y	0.45
contig_65064_8.72	0.126	31	0.305	21	0.903	4	0.778	0.56	Y	0.45
contig_6509_2.004.15	0.675	27	0.769	27	0.944	24	0.87	0.824	Y	0.45
contig_65113_13.27	0.54	21	0.66	21	0.904	2	0.8	0.735	Y	0.45
contig_65205_8.91	0.199	18	0.366	18	0.762	5	0.681	0.536	Y	0.45
contig_65275_13.94	0.138	26	0.275	11	0.78	3	0.687	0.497	Y	0.45
contig_65414_14.36	0.222	27	0.417	27	0.853	5	0.785	0.616	Y	0.45
contig_65506_13.52	0.765	17	0.841	17	0.945	9	0.918	0.882	Y	0.45
contig_6556_308.59	0.75	23	0.655	23	0.739	18	0.572	0.61	Y	0.45
contig_65616_16.14	0.373	19	0.507	19	0.784	18	0.685	0.603	Y	0.45
contig_65624_9.08	0.146	20	0.31	20	0.814	2	0.631	0.483	Y	0.45
contig_65698_10.64	0.178	16	0.378	16	0.857	3	0.786	0.598	Y	0.45
contig_6592_55.37	0.278	32	0.479	22	0.951	3	0.889	0.701	Y	0.45
contig_66439_17.10	0.867	22	0.897	22	0.973	3	0.927	0.913	Y	0.45
contig_66453_12.10	0.147	33	0.304	17	0.794	3	0.647	0.49	Y	0.45
contig_66468_25.99	0.881	21	0.918	21	0.981	14	0.959	0.94	Y	0.45
contig_66489_6.74	0.21	23	0.359	23	0.789	3	0.614	0.497	Y	0.45
contig_66531_5.26	0.325	21	0.517	21	0.876	9	0.826	0.684	Y	0.45
contig_665_1.295.09	0.614	21	0.684	21	0.877	1	0.749	0.719	Y	0.45
contig_66600_20.19	0.602	24	0.745	24	0.979	5	0.92	0.84	Y	0.45
contig_666_300.32	0.771	20	0.819	20	0.918	1	0.862	0.842	Y	0.45
contig_6678_195.07	0.308	23	0.484	23	0.865	10	0.759	0.632	Y	0.45
contig_6681_573.50	0.53	24	0.673	24	0.966	12	0.858	0.773	Y	0.45
contig_66849_13.63	0.477	21	0.609	21	0.886	5	0.803	0.687	Y	0.5
contig_66886_13.97	0.184	18	0.348	18	0.79	11	0.65	0.511	Y	0.45
contig_66961_20.51	0.187	24	0.333	22	0.855	7	0.639	0.498	Y	0.45
contig_66962_7.79	0.145	32	0.254	14	0.739	2	0.645	0.465	Y	0.45
contig_6696_74.33	0.223	21	0.444	21	0.939	13	0.887	0.683	Y	0.45
contig_6698_24.05	0.199	36	0.356	19	0.888	7	0.819	0.606	Y	0.45
contig_67067_5.64	0.319	23	0.437	23	0.797	9	0.598	0.524	Y	0.45
contig_6719_57.87	0.735	21	0.747	21	0.862	19	0.766	0.758	Y	0.45
contig_6728_283.14	0.67	22	0.723	22	0.909	12	0.78	0.754	Y	0.45
contig_673_62.55	0.544	22	0.661	22	0.913	11	0.803	0.738	Y	0.45
contig_67419_27.02	0.849	21	0.902	21	0.983	11	0.958	0.932	Y	0.45
contig_67498_8.47	0.426	23	0.552	23	0.815	20	0.715	0.64	Y	0.45
contig_67557_15.26	0.85	19	0.875	19	0.937	2	0.894	0.885	Y	0.45
contig_67629_10.03	0.844	20	0.871	20	0.947	1	0.892	0.883	Y	0.45
contig_6773_55.47	0.45	18	0.644	18	0.963	9	0.909	0.787	Y	0.45
contig_6774_40.42	0.45	18	0.644	18	0.963	9	0.909	0.787	Y	0.45
contig_67968_23.17	0.611	22	0.746	22	0.957	10	0.91	0.834	Y	0.45
contig_68049_7.82	0.18	23	0.325	23	0.751	8	0.586	0.466	Y	0.45
contig_68155_18.68	0.205	25	0.343	25	0.755	14	0.576	0.469	Y	0.45
contig_681_1.458.82	0.764	17	0.641	17	0.824	15	0.57	0.603	Y	0.45
contig_68223_8.96	0.538	18	0.716	18	0.987	10	0.953	0.844	Y	0.45
contig_684_15.271.58	0.799	21	0.872	21	0.985	12	0.951	0.914	Y	0.45
contig_68678_9.66	0.886	25	0.911	25	0.983	16	0.936	0.924	Y	0.45
contig_6886_120.20	0.185	19	0.401	19	0.953	3	0.857	0.647	Y	0.45
contig_68992_7.12	0.332	26	0.427	26	0.801	9	0.564	0.501	Y	0.45
contig_6910_671.77	0.852	29	0.857	29	0.921	17	0.847	0.852	Y	0.45
contig_6926_52.89	0.829	21	0.868	21	0.958	10	0.909	0.89	Y	0.45
contig_69408_9.17	0.36	19	0.569	19	0.938	10	0.894	0.745	Y	0.45
contig_6945_546.61	0.773	20	0.845	20	0.967	12	0.924	0.887	Y	0.45
contig_6954_179.66	0.865	23	0.896	23	0.963	14	0.927	0.913	Y	0.45
contig_69643_15.75	0.832	24	0.547	24	0.807	3	0.479	0.52	Y	0.5
contig_69773_5.60	0.202	21	0.357	21	0.738	7	0.622	0.5	Y	0.45
contig_69777_7.23	0.248	31	0.412	31	0.863	16	0.709	0.572	Y	0.45
contig_69849_7.32	0.268	20	0.404	20	0.757	1	0.586	0.502	Y	0.45
contig_6987_353.41	0.652	19	0.754	19	0.919	8	0.862	0.812	Y	0.45
contig_69994_36.16	0.852	20	0.864	20	0.943	14	0.869	0.867	Y	0.45
contig_70027_5.92	0.633	24	0.762	24	0.964	18	0.915	0.845	Y	0.45
contig_70037_5.62	0.416	18	0.524	18	0.789	1	0.624	0.578	Y	0.45
contig_7003_28.79	0.711	21	0.805	21	0.955	4	0.911	0.862	Y	0.45
contig_70077_9.22	0.317	21	0.526	21	0.932	13	0.87	0.712	Y	0.45
contig_70267_18.13	0.656	21	0.731	21	0.902	4	0.814	0.776	Y	0.45
contig_70271_9.05	0.641	23	0.759	23	0.946	5	0.9	0.835	Y	0.45
contig_70375_14.08	0.168	18	0.37	18	0.919	15	0.838	0.622	Y	0.45
contig_70391_75.43	0.321	23	0.499	23	0.921	12	0.776	0.649	Y	0.45
contig_70433_6.51	0.179	19	0.362	19	0.844	13	0.748	0.517	Y	0.5
contig_7043_92.81	0.595	25	0.735	25	0.976	15	0.909	0.829	Y	0.45
contig_70581_12.91	0.711	22	0.789	22	0.948	4	0.877	0.837	Y	0.45
contig_70619_8.74	0.74	25	0.769	25	0.92	3	0.808	0.79	Y	0.45
contig_7063_35.81	0.663	21	0.782	21	0.972	11	0.918	0.855	Y	0.45
contig_7069_50.37	0.536	18	0.707	18	0.964	12	0.938	0.832	Y	0.45
contig_70807_6.97	0.417	22	0.58	22	0.934	12	0.801	0.7	Y	0.45
contig_70871_8.13	0.287	21	0.489	21	0.928	11	0.832	0.674	Y	0.45
contig_7093_215.24	0.624	22	0.769	22	0.983	13	0.947	0.865	Y	0.45
contig_70958_10.53	0.696	21	0.663	21	0.798	14	0.634	0.648	Y	0.45
contig_71048_16.87	0.352	28	0.476	28	0.818	12	0.635	0.562	Y	0.45
contig_71253_11.88	0.804	21	0.867	21	0.969	12	0.936	0.904	Y	0.45
contig_71409_15.19	0.272	38	0.413	38	0.818	29	0.548	0.486	Y	0.45
contig_7141_51.26	0.22	23	0.396	23	0.808	9	0.712	0.566	Y	0.45
contig_714_1.577.24	0.611	23	0.731	23	0.921	16	0.873	0.808	Y	0.45
contig_71578_7.66	0.598	19	0.734	19	0.951	3	0.901	0.824	Y	0.45
contig_7161_570.43	0.385	20	0.581	20	0.935	3	0.877	0.741	Y	0.45
contig_71630_8.36	0.66	17	0.776	17	0.928	1	0.906	0.846	Y	0.45
contig_7172_57.65	0.386	16	0.599	16	0.97	7	0.931	0.779	Y	0.45
contig_71909_11.00	0.408	27	0.496	27	0.715	17	0.589	0.546	Y	0.45
contig_71911_7.03	0.223	24	0.356	24	0.728	3	0.575	0.474	Y	0.45
contig_72057_35.77	0.482	23	0.606	23	0.95	2	0.762	0.69	Y	0.45
contig_72111_19.27	0.568	24	0.715	24	0.969	4	0.9	0.815	Y	0.45
contig_72359_14.50	0.634	17	0.738	17	0.892	15	0.854	0.801	Y	0.45
contig_72408_50.27	0.611	21	0.631	21	0.762	20	0.664	0.649	Y	0.45
contig_72417_21.71	0.779	18	0.832	18	0.92	11	0.891	0.864	Y	0.45
contig_72427_5.35	0.534	20	0.51	20	0.625	1	0.507	0.509	Y	0.5
contig_72729_9.99	0.714	20	0.775	20	0.895	10	0.842	0.811	Y	0.45
contig_7277_47.23	0.629	28	0.641	28	0.779	10	0.654	0.648	Y	0.45
contig_72799_5.84	0.577	19	0.736	19	0.974	10	0.936	0.844	Y	0.45
contig_73041_5.46	0.636	16	0.525	16	0.589	14	0.446	0.482	Y	0.45
contig_73121_13.63	0.661	22	0.775	22	0.939	15	0.909	0.847	Y	0.45
contig_73165_9.488.95	0.737	19	0.706	19	0.833	16	0.713	0.71	Y	0.45
contig_73218_19.42	0.286	23	0.505	23	0.936	7	0.893	0.715	Y	0.45
contig_73225_7.64	0.784	22	0.817	22	0.944	4	0.847	0.833	Y	0.45
contig_7325_465.50	0.415	19	0.595	19	0.924	12	0.848	0.732	Y	0.45
contig_735_76.70	0.381	17	0.595	17	0.957	3	0.92	0.771	Y	0.45
contig_73661_9.48	0.776	34	0.817	34	0.953	13	0.847	0.833	Y	0.45
contig_73708_143.173.84	0.514	17	0.568	17	0.788	7	0.623	0.597	Y	0.45
contig_7378_611.89	0.509	26	0.66	26	0.912	8	0.842	0.758	Y	0.45
contig_73904_12.63	0.531	17	0.558	17	0.694	16	0.593	0.572	Y	0.5
contig_7395_54.72	0.561	18	0.713	18	0.95	12	0.911	0.82	Y	0.45
contig_74455_7.13	0.618	22	0.744	22	0.959	18	0.884	0.8	Y	0.5
contig_74516_12.78	0.242	18	0.43	18	0.864	8	0.751	0.603	Y	0.45
contig_74618_9.64	0.514	18	0.622	18	0.837	1	0.729	0.68	Y	0.45
contig_74945_19.70	0.741	26	0.815	26	0.97	14	0.897	0.86	Y	0.45
contig_74968_14.48	0.205	26	0.402	23	0.918	4	0.818	0.626	Y	0.45
contig_7508_13.61	0.86	20	0.902	20	0.988	11	0.943	0.924	Y	0.45
contig_75127_10.15	0.801	17	0.856	17	0.933	15	0.913	0.887	Y	0.45
contig_75174_7.30	0.141	31	0.326	22	0.918	13	0.785	0.574	Y	0.45
contig_75318_12.84	0.637	17	0.733	17	0.942	6	0.825	0.782	Y	0.45
contig_75366_16.78	0.508	25	0.656	25	0.941	4	0.847	0.759	Y	0.45
contig_75483_10.28	0.255	32	0.411	27	0.912	9	0.782	0.611	Y	0.45
contig_75548_10.51	0.761	19	0.756	19	0.842	6	0.74	0.747	Y	0.45
contig_75648_14.64	0.298	20	0.487	20	0.889	15	0.792	0.652	Y	0.45
contig_75673_11.25	0.595	26	0.732	26	0.969	6	0.902	0.824	Y	0.45
contig_75747_15.25	0.333	17	0.547	17	0.935	7	0.893	0.734	Y	0.45
contig_75772_40.02	0.763	18	0.696	18	0.79	17	0.653	0.673	Y	0.45
contig_75811_6.37	0.643	21	0.759	21	0.95	2	0.893	0.832	Y	0.45
contig_75867_9.58	0.604	19	0.729	19	0.958	8	0.869	0.805	Y	0.45
contig_76182_5.37	0.757	17	0.803	17	0.889	10	0.85	0.828	Y	0.45
contig_7630_232.77	0.431	30	0.567	30	0.838	28	0.673	0.624	Y	0.45
contig_76385_7.68	0.493	25	0.486	25	0.886	6	0.633	0.545	Y	0.5
contig_76578_27.06	0.364	23	0.583	23	0.975	13	0.932	0.771	Y	0.45
contig_76686_7.68	0.17	17	0.361	17	0.851	1	0.733	0.562	Y	0.45
contig_766_226.35	0.715	23	0.776	23	0.945	12	0.842	0.811	Y	0.45
contig_76871_10.47	0.2	19	0.43	19	0.972	5	0.936	0.703	Y	0.45
contig_76993_25.41	0.538	17	0.712	17	0.975	12	0.941	0.836	Y	0.45
contig_7701_42.73	0.614	17	0.737	17	0.916	4	0.873	0.81	Y	0.45
contig_771_846.09	0.485	26	0.643	26	0.948	18	0.859	0.76	Y	0.45
contig_773_30.28	0.819	21	0.852	21	0.946	14	0.885	0.87	Y	0.45
contig_77403_11.42	0.613	26	0.642	26	0.834	12	0.654	0.649	Y	0.45
contig_7741_231.56	0.833	18	0.854	18	0.905	15	0.871	0.863	Y	0.45
contig_7746_88.12	0.646	18	0.721	18	0.832	9	0.801	0.764	Y	0.45
contig_77502_9.06	0.711	23	0.792	23	0.978	11	0.882	0.84	Y	0.45
contig_7788_43.14	0.27	22	0.419	22	0.784	18	0.65	0.543	Y	0.45
contig_77919_19.65	0.641	20	0.748	20	0.934	10	0.869	0.813	Y	0.45
contig_7794_54.32	0.314	18	0.418	18	0.657	1	0.529	0.478	Y	0.45
contig_78085_9.27	0.632	26	0.652	26	0.889	24	0.674	0.664	Y	0.45
contig_7815_186.90	0.454	24	0.554	24	0.829	9	0.678	0.621	Y	0.45
contig_78351_5.64	0.81	16	0.871	16	0.967	10	0.93	0.903	Y	0.45
contig_7846_14.00	0.15	18	0.312	18	0.822	7	0.664	0.502	Y	0.45
contig_78517_12.79	0.532	24	0.716	24	0.994	13	0.961	0.848	Y	0.45
contig_7851_39.57	0.638	29	0.688	29	0.944	11	0.78	0.737	Y	0.45
contig_786_414.23	0.538	35	0.704	35	0.977	24	0.899	0.81	Y	0.45
contig_7873_51.36	0.403	18	0.536	18	0.796	10	0.723	0.637	Y	0.45
contig_78774_8.41	0.861	20	0.857	20	0.941	4	0.844	0.85	Y	0.45
contig_78954_8.04	0.828	20	0.882	20	0.968	4	0.941	0.914	Y	0.45
contig_79094_23.15	0.296	21	0.417	21	0.76	15	0.594	0.513	Y	0.45
contig_79168_15.83	0.328	30	0.518	30	0.902	18	0.779	0.659	Y	0.45
contig_7916_28.65	0.441	21	0.485	21	0.781	12	0.575	0.521	Y	0.5
contig_79201_7.26	0.427	19	0.507	19	0.691	1	0.581	0.547	Y	0.45
contig_793_1.308.57	0.811	20	0.835	20	0.936	1	0.847	0.841	Y	0.45
contig_79499_23.63	0.374	16	0.6	16	0.983	11	0.961	0.795	Y	0.45
contig_79720_19.03	0.701	18	0.826	18	0.99	13	0.974	0.906	Y	0.45
contig_79915_37.77	0.444	22	0.469	22	0.571	16	0.492	0.481	Y	0.45
contig_7994_124.53	0.664	23	0.757	23	0.949	13	0.863	0.814	Y	0.45
contig_79996_8.08	0.686	25	0.738	25	0.951	2	0.806	0.775	Y	0.45
contig_80239_7.61	0.774	20	0.823	20	0.937	5	0.872	0.85	Y	0.45
contig_80250_69.84	0.18	15	0.334	15	0.791	6	0.666	0.514	Y	0.45
contig_8025_54.43	0.429	27	0.625	27	0.963	20	0.908	0.778	Y	0.45
contig_8027_82.31	0.186	17	0.332	17	0.696	12	0.573	0.462	Y	0.45
contig_80281_7.47	0.546	25	0.512	25	0.6	8	0.486	0.501	Y	0.5
contig_80423_9.04	0.575	29	0.55	29	0.681	27	0.45	0.51	Y	0.5
contig_8049_101.27	0.435	23	0.55	23	0.816	11	0.696	0.629	Y	0.45
contig_80548_17.09	0.573	25	0.707	25	0.954	16	0.863	0.792	Y	0.45
contig_80668_8.91	0.799	23	0.65	23	0.797	17	0.529	0.584	Y	0.45
contig_80759_5.15	0.696	24	0.753	24	0.945	12	0.816	0.787	Y	0.45
contig_81072_10.54	0.568	20	0.524	20	0.837	1	0.536	0.529	Y	0.5
contig_81087_24.56	0.859	22	0.902	22	0.976	5	0.948	0.927	Y	0.45
contig_812_432.49	0.422	22	0.604	22	0.939	11	0.864	0.744	Y	0.45
contig_813_7.26	0.416	18	0.48	18	0.798	1	0.584	0.522	Y	0.5
contig_81527_11.21	0.531	23	0.613	23	0.791	20	0.707	0.664	Y	0.45
contig_81588_15.03	0.718	34	0.825	34	0.992	20	0.937	0.885	Y	0.45
contig_81804_7.36	0.733	29	0.759	29	0.924	8	0.809	0.786	Y	0.45
contig_81874_8.56	0.432	22	0.582	22	0.886	5	0.782	0.69	Y	0.45
contig_81934_12.30	0.268	25	0.414	25	0.843	15	0.645	0.539	Y	0.45
contig_81982_12.57	0.625	30	0.567	30	0.775	2	0.583	0.573	Y	0.5
contig_82032_10.73	0.872	23	0.897	23	0.954	17	0.922	0.911	Y	0.45
contig_8227_10.67	0.843	25	0.801	25	0.876	20	0.758	0.778	Y	0.45
contig_82283_7.42	0.546	27	0.69	27	0.957	9	0.877	0.791	Y	0.45
contig_8228_129.01	0.127	24	0.298	24	0.847	5	0.701	0.516	Y	0.45
contig_82345_11.66	0.734	23	0.765	23	0.9	4	0.798	0.783	Y	0.45
contig_82423_21.56	0.852	22	0.851	22	0.927	10	0.848	0.849	Y	0.45
contig_82452_6.95	0.755	23	0.846	23	0.984	13	0.949	0.902	Y	0.45
contig_82550_6.64	0.671	26	0.759	26	0.952	11	0.868	0.818	Y	0.45
contig_82729_12.47	0.374	16	0.548	16	0.857	12	0.799	0.684	Y	0.45
contig_82836_8.63	0.196	26	0.342	26	0.864	12	0.617	0.491	Y	0.45
contig_82895_7.28	0.879	21	0.882	21	0.955	11	0.884	0.883	Y	0.45
contig_82907_11.07	0.481	24	0.516	24	0.794	2	0.561	0.541	Y	0.45
contig_83107_11.57	0.183	21	0.322	21	0.733	4	0.562	0.452	Y	0.45
contig_8316_224.65	0.738	24	0.567	24	0.71	3	0.49	0.536	Y	0.5
contig_83173_5.54	0.28	19	0.467	19	0.897	1	0.755	0.623	Y	0.45
contig_8328_156.64	0.625	22	0.739	22	0.961	12	0.874	0.812	Y	0.45
contig_8333_24.71	0.238	33	0.342	23	0.934	5	0.816	0.598	Y	0.45
contig_8342_18.56	0.713	22	0.823	22	0.984	14	0.95	0.891	Y	0.45
contig_83435_9.35	0.447	27	0.574	27	0.951	15	0.753	0.671	Y	0.45
contig_83471_25.11	0.209	15	0.362	15	0.689	11	0.598	0.49	Y	0.45
contig_83566_8.78	0.499	18	0.613	18	0.833	7	0.747	0.685	Y	0.45
contig_835_113.14	0.406	22	0.559	22	0.895	9	0.767	0.671	Y	0.45
contig_83638_13.44	0.37	21	0.584	21	0.954	14	0.924	0.768	Y	0.45
contig_8368_259.53	0.799	22	0.823	22	0.906	15	0.851	0.838	Y	0.45
contig_83776_10.42	0.353	19	0.456	19	0.75	14	0.582	0.524	Y	0.45
contig_83965_4.867.23	0.818	23	0.845	23	0.944	18	0.883	0.86	Y	0.5
contig_84378_6.70	0.697	22	0.756	22	0.907	3	0.816	0.788	Y	0.45
contig_84512_9.06	0.39	24	0.555	24	0.932	12	0.793	0.683	Y	0.45
contig_84573_6.80	0.612	26	0.75	26	0.982	13	0.921	0.842	Y	0.45
contig_84598_14.78	0.77	19	0.836	19	0.957	11	0.913	0.878	Y	0.45
contig_8461_84.19	0.5	21	0.691	21	0.979	14	0.956	0.834	Y	0.45
contig_8471_113.32	0.719	20	0.81	20	0.937	3	0.909	0.864	Y	0.45
contig_8487_87.50	0.527	18	0.652	18	0.878	13	0.805	0.735	Y	0.45
contig_84924_18.59	0.45	21	0.626	21	0.951	1	0.862	0.753	Y	0.45
contig_85341_12.70	0.269	19	0.475	19	0.917	10	0.822	0.662	Y	0.45
contig_85542_5.73	0.69	24	0.777	24	0.959	14	0.877	0.831	Y	0.45
contig_85576_21.82	0.72	21	0.72	21	0.869	7	0.711	0.715	Y	0.45
contig_85638_6.52	0.692	18	0.761	18	0.895	15	0.824	0.795	Y	0.45
contig_857_535.52	0.663	17	0.735	17	0.855	1	0.801	0.771	Y	0.45
contig_8590_820.82	0.814	19	0.876	19	0.967	12	0.942	0.911	Y	0.45
contig_85930_10.61	0.561	18	0.705	18	0.946	13	0.888	0.803	Y	0.45
contig_86170_5.72	0.897	24	0.83	24	0.892	4	0.772	0.798	Y	0.45
contig_86195_6.05	0.746	27	0.827	27	0.984	16	0.916	0.875	Y	0.45
contig_86295_5.15	0.346	21	0.504	21	0.81	10	0.73	0.626	Y	0.45
contig_86546_10.82	0.721	25	0.78	25	0.981	11	0.853	0.82	Y	0.45
contig_8659_172.39	0.274	20	0.492	20	0.93	13	0.887	0.705	Y	0.45
contig_86623_16.88	0.825	18	0.791	18	0.885	6	0.769	0.782	Y	0.5
contig_86677_7.77	0.737	24	0.786	24	0.904	5	0.839	0.815	Y	0.45
contig_8667_23.44	0.205	18	0.419	18	0.921	9	0.849	0.651	Y	0.45
contig_8671_67.11	0.719	19	0.819	19	0.968	12	0.938	0.883	Y	0.45
contig_86720_5.57	0.238	18	0.41	18	0.84	4	0.685	0.559	Y	0.45
contig_8685_175.26	0.791	22	0.665	22	0.754	19	0.56	0.608	Y	0.45
contig_86896_6.47	0.694	17	0.716	17	0.835	13	0.726	0.721	Y	0.45
contig_86_1.262.65	0.266	19	0.479	19	0.914	10	0.854	0.681	Y	0.45
contig_87021_10.48	0.405	22	0.589	22	0.958	4	0.852	0.731	Y	0.45
contig_87265_9.27	0.642	20	0.708	20	0.833	17	0.786	0.75	Y	0.45
contig_872_443.58	0.427	20	0.602	20	0.903	15	0.857	0.74	Y	0.45
contig_875_124.74	0.585	26	0.557	26	0.759	9	0.52	0.537	Y	0.45
contig_8761_71.19	0.655	23	0.682	23	0.814	14	0.71	0.697	Y	0.45
contig_8770_33.19	0.524	21	0.682	21	0.947	4	0.885	0.792	Y	0.45
contig_87835_9.36	0.785	25	0.867	25	0.99	15	0.955	0.915	Y	0.45
contig_87920_13.01	0.501	21	0.655	21	0.922	10	0.852	0.761	Y	0.45
contig_87969_19.92	0.147	22	0.338	22	0.887	4	0.772	0.572	Y	0.45
contig_8801_14.68	0.294	36	0.358	24	0.71	22	0.569	0.472	Y	0.45
contig_88037_9.24	0.562	28	0.679	28	0.925	19	0.823	0.757	Y	0.45
contig_8813_22.95	0.656	24	0.578	24	0.839	1	0.6	0.587	Y	0.5
contig_88177_5.38	0.492	22	0.661	22	0.951	15	0.891	0.785	Y	0.45
contig_88291_20.75	0.701	24	0.793	24	0.975	3	0.901	0.851	Y	0.45
contig_88334_8.69	0.398	18	0.593	18	0.958	8	0.872	0.744	Y	0.45
contig_88445_7.06	0.225	24	0.384	24	0.815	1	0.66	0.533	Y	0.45
contig_88462_5.50	0.598	20	0.715	20	0.935	11	0.856	0.791	Y	0.45
contig_88767_7.11	0.691	18	0.757	18	0.894	7	0.822	0.792	Y	0.45
contig_88772_18.49	0.566	29	0.712	29	0.983	14	0.905	0.817	Y	0.45
contig_887_373.31	0.489	19	0.604	19	0.886	10	0.736	0.675	Y	0.45
contig_88808_5.85	0.469	23	0.637	23	0.961	4	0.866	0.761	Y	0.45
contig_8895_12.83	0.323	21	0.473	21	0.824	1	0.68	0.585	Y	0.45
contig_89231_19.29	0.727	22	0.75	22	0.864	8	0.772	0.762	Y	0.45
contig_8926_61.56	0.306	19	0.519	19	0.916	13	0.881	0.714	Y	0.45
contig_89286_11.01	0.119	31	0.298	18	0.876	1	0.725	0.529	Y	0.45
contig_89435_142.51	0.523	20	0.671	20	0.92	11	0.859	0.773	Y	0.45
contig_89480_11.51	0.495	18	0.496	18	0.767	14	0.489	0.492	Y	0.45
contig_8951_80.69	0.574	22	0.695	22	0.902	2	0.838	0.772	Y	0.45
contig_89629_8.98	0.732	23	0.797	23	0.95	13	0.868	0.836	Y	0.45
contig_900_1.877.78	0.598	23	0.72	23	0.939	13	0.866	0.799	Y	0.45
contig_90116_8.35	0.563	21	0.602	21	0.838	1	0.67	0.629	Y	0.5
contig_9017_220.19	0.771	18	0.844	18	0.956	10	0.925	0.888	Y	0.45
contig_90228_6.29	0.506	23	0.584	23	0.824	11	0.67	0.618	Y	0.5
contig_90284_8.42	0.722	27	0.771	27	0.983	12	0.841	0.809	Y	0.45
contig_90292_7.67	0.208	27	0.344	27	0.8	14	0.573	0.468	Y	0.45
contig_90962_5.57	0.808	26	0.858	26	0.961	7	0.902	0.882	Y	0.45
contig_9107_158.27	0.755	20	0.832	20	0.951	3	0.916	0.878	Y	0.45
contig_91096_11.13	0.253	27	0.362	27	0.787	1	0.551	0.464	Y	0.45
contig_91176_5.11	0.678	20	0.763	20	0.929	11	0.853	0.812	Y	0.45
contig_911_85.04	0.759	20	0.613	20	0.652	6	0.483	0.543	Y	0.45
contig_91314_11.27	0.433	31	0.534	31	0.823	30	0.594	0.566	Y	0.45
contig_9162_27.15	0.715	22	0.793	22	0.954	15	0.881	0.841	Y	0.45
contig_9167_41.07	0.737	36	0.586	36	0.697	15	0.427	0.522	Y	0.5
contig_92283_5.48	0.508	20	0.66	20	0.889	19	0.856	0.766	Y	0.45
contig_92302_14.49	0.852	20	0.852	20	0.93	14	0.859	0.856	Y	0.45
contig_9230_248.76	0.344	24	0.481	24	0.889	4	0.679	0.588	Y	0.45
contig_9254_59.92	0.414	21	0.573	21	0.889	15	0.795	0.693	Y	0.45
contig_92628_6.43	0.194	20	0.398	20	0.896	2	0.806	0.618	Y	0.45
contig_9264_48.09	0.605	23	0.747	23	0.976	14	0.921	0.841	Y	0.45
contig_92790_5.42	0.191	20	0.428	20	0.985	6	0.963	0.717	Y	0.45
contig_92889_9.01	0.536	18	0.697	18	0.962	10	0.904	0.809	Y	0.45
contig_92914_5.03	0.607	19	0.742	19	0.945	12	0.906	0.831	Y	0.45
contig_9292_22.05	0.747	23	0.776	23	0.961	10	0.805	0.792	Y	0.45
contig_92962_13.30	0.885	22	0.861	22	0.894	4	0.836	0.848	Y	0.45
contig_92965_33.22	0.498	26	0.529	26	0.874	5	0.593	0.563	Y	0.45
contig_9297_206.63	0.162	20	0.38	20	0.969	11	0.888	0.654	Y	0.45
contig_929_137.59	0.699	20	0.73	20	0.847	13	0.764	0.749	Y	0.45
contig_93009_9.00	0.408	21	0.465	21	0.66	1	0.518	0.494	Y	0.45
contig_932_7.009.19	0.316	22	0.448	22	0.792	12	0.63	0.546	Y	0.45
contig_93451_8.45	0.201	27	0.336	27	0.738	13	0.58	0.468	Y	0.45
contig_93541_9.15	0.372	24	0.426	24	0.718	7	0.494	0.462	Y	0.45
contig_9373_144.85	0.794	21	0.819	21	0.944	10	0.837	0.829	Y	0.45
contig_93822_10.78	0.19	16	0.398	16	0.906	12	0.836	0.573	Y	0.5
contig_93848_5.09	0.428	20	0.512	20	0.799	1	0.584	0.551	Y	0.45
contig_94043_14.98	0.828	25	0.841	25	0.967	4	0.858	0.85	Y	0.45
contig_94373_8.86	0.157	19	0.368	19	0.937	3	0.856	0.632	Y	0.45
contig_9444_52.93	0.668	19	0.709	19	0.854	2	0.737	0.724	Y	0.45
contig_94868_14.28	0.729	21	0.736	21	0.827	4	0.755	0.744	Y	0.5
contig_95323_10.97	0.399	27	0.571	21	0.987	12	0.945	0.773	Y	0.45
contig_9532_22.88	0.54	26	0.629	26	0.904	5	0.729	0.683	Y	0.45
contig_95343_13.13	0.611	25	0.666	25	0.939	11	0.738	0.705	Y	0.45
contig_95496_6.57	0.82	26	0.824	26	0.873	14	0.82	0.822	Y	0.45
contig_95512_13.06	0.121	28	0.26	11	0.71	1	0.625	0.457	Y	0.45
contig_9560_77.78	0.793	21	0.73	21	0.787	7	0.667	0.696	Y	0.45
contig_95706_18.07	0.249	19	0.47	19	0.92	3	0.882	0.692	Y	0.45
contig_95722_18.31	0.556	21	0.62	21	0.868	15	0.676	0.651	Y	0.45
contig_95793_6.05	0.622	23	0.749	23	0.955	12	0.901	0.831	Y	0.45
contig_958_1.306.36	0.31	19	0.422	19	0.734	1	0.538	0.484	Y	0.45
contig_95926_10.91	0.428	24	0.52	24	0.777	19	0.628	0.578	Y	0.45
contig_96022_13.28	0.436	33	0.624	33	0.974	20	0.882	0.763	Y	0.45
contig_9604_76.19	0.741	19	0.838	19	0.974	3	0.945	0.895	Y	0.45
contig_961_122.86	0.469	20	0.63	20	0.909	3	0.842	0.744	Y	0.45
contig_96252_7.46	0.497	23	0.673	23	0.971	12	0.912	0.802	Y	0.45
contig_96257_15.19	0.704	30	0.775	30	0.93	25	0.799	0.788	Y	0.45
contig_9642_145.00	0.683	24	0.742	24	0.921	3	0.81	0.779	Y	0.45
contig_96559_5.19	0.337	20	0.452	20	0.758	6	0.634	0.525	Y	0.5
contig_966_217.45	0.857	22	0.9	22	0.986	14	0.947	0.925	Y	0.45
contig_9673_32.46	0.729	20	0.781	20	0.896	11	0.837	0.811	Y	0.45
contig_96798_7.58	0.172	21	0.346	21	0.823	5	0.682	0.528	Y	0.45
contig_96805_16.30	0.651	24	0.679	24	0.849	17	0.709	0.695	Y	0.45
contig_97127_8.38	0.258	18	0.472	18	0.903	2	0.864	0.683	Y	0.45
contig_97205_9.39	0.795	21	0.782	21	0.832	14	0.765	0.773	Y	0.45
contig_97353_8.30	0.398	27	0.601	27	0.979	9	0.908	0.767	Y	0.45
contig_9741_64.79	0.448	20	0.631	20	0.95	11	0.882	0.767	Y	0.45
contig_97496_10.07	0.257	19	0.489	19	0.963	12	0.931	0.728	Y	0.45
contig_97529_5.68	0.511	22	0.683	22	0.955	14	0.913	0.807	Y	0.45
contig_9775_27.49	0.745	24	0.789	24	0.923	13	0.836	0.814	Y	0.45
contig_97942_15.90	0.841	24	0.89	24	0.984	6	0.941	0.918	Y	0.45
contig_980_107.86	0.451	19	0.652	19	0.985	14	0.949	0.813	Y	0.45
contig_9822_11.85	0.268	25	0.44	18	0.948	10	0.9	0.688	Y	0.45
contig_983_831.79	0.543	22	0.631	22	0.848	17	0.735	0.687	Y	0.45
contig_98408_5.50	0.335	17	0.479	17	0.791	2	0.651	0.572	Y	0.45
contig_98492_17.76	0.793	20	0.85	20	0.96	2	0.904	0.879	Y	0.45
contig_98782_6.22	0.262	30	0.392	27	0.821	15	0.608	0.509	Y	0.45
contig_98859_5.61	0.627	19	0.751	19	0.951	9	0.896	0.829	Y	0.45
contig_9885_68.07	0.273	20	0.491	20	0.929	13	0.888	0.706	Y	0.45
contig_98900_15.32	0.788	19	0.847	19	0.94	11	0.911	0.882	Y	0.45
contig_98917_11.31	0.683	17	0.787	17	0.933	2	0.9	0.848	Y	0.45
contig_9902_249.51	0.773	22	0.813	22	0.91	5	0.853	0.835	Y	0.45
contig_99089_6.47	0.548	24	0.687	24	0.923	17	0.86	0.781	Y	0.45
contig_99098_17.98	0.785	23	0.848	23	0.958	12	0.916	0.885	Y	0.45
contig_99119_5.73	0.541	21	0.703	21	0.966	12	0.911	0.815	Y	0.45
contig_99197_12.62	0.848	20	0.898	20	0.985	12	0.954	0.928	Y	0.45
contig_99375_13.18	0.257	18	0.409	18	0.767	17	0.629	0.528	Y	0.45
contig_99416_8.43	0.173	28	0.343	24	0.839	17	0.75	0.563	Y	0.45
contig_9943_86.11	0.802	22	0.862	22	0.98	12	0.926	0.896	Y	0.45
contig_9952_80.92	0.532	35	0.604	35	0.941	30	0.518	0.569	Y	0.5
contig_99625_7.40	0.191	19	0.334	19	0.777	2	0.549	0.45	Y	0.45
contig_99722_7.64	0.731	17	0.837	17	0.978	11	0.957	0.902	Y	0.45
contig_9973_105.35	0.752	24	0.816	24	0.96	14	0.885	0.853	Y	0.45
contig_99766_8.00	0.711	23	0.757	23	0.899	5	0.805	0.783	Y	0.45
contig_99960_6.09	0.488	29	0.613	29	0.966	6	0.803	0.716	Y	0.45
contig_99_367.68	0.773	17	0.835	17	0.935	1	0.889	0.864	Y	0.45
