# Supplementary material for: The Mexican bean beetle (Epilachna varivestis) regurgitome and insights into beetle-borne virus specificity
Source: PLoS One. 2018 Jan 29;13(1):e0192003. doi: 10.1371/journal.pone.0192003 (PMC5788362; doi:10.1371/journal.pone.0192003)
Supplement: S3 Table — (XLSX) [file pone.0192003.s003.xlsx]

## Sheet: Sheet1
Table S4. The 1,230 bacterial species representing 577 genera found in Epilachna varivestis regurgitant.
Species	Genus
Abiotrophia defectiva	Abiotrophia
Acholeplasma ales	Acholeplasma
Achromobacter arsenitoxydans	Achromobacter				Associated with plants
Achromobacter insolitus	Acidimicrobium				known to be a decoy in defense response in plants
Achromobacter piechaudii	Acidiphilium				known symbiont of insects
Achromobacter ruhlandii	Acidisphaera				soil associations
Acidiphilium symbioticum	Acidocella				freshwater associations
Acidocella aluminiidurans	Acidovorax
Acidovorax anthurii	Acinetobacter
Acidovorax delafieldii	Actinoallomurus
Acidovorax facilis	Actinoalloteichus
Acidovorax temperans	Actinobacillus
Acidovorax valerianellae	Actinocatenispora
Acidovorax wohlfahrtii	Actinocorallia
Acinetobacter antiviralis	Actinokineospora
Acinetobacter baylyi	Actinomadura
Acinetobacter beijerinckii	Actinomyces
Acinetobacter bouvetii	Actinomycetospora
Acinetobacter gerneri	Actinoplanes
Acinetobacter guillouiae	Actinopolymorpha
Acinetobacter gyllenbergii	Actinopolyspora
Acinetobacter haemolyticus	Adhaeribacter
Acinetobacter indicus	Aequorivita
Acinetobacter johnsonii	Aeromicrobium
Acinetobacter lwoffii	Afifella
Acinetobacter oleivorans	Afipia
Acinetobacter psychrotolerans	Aggregatibacter
Acinetobacter radioresistens	Agrobacterium
Acinetobacter rhizosphaerae	Agrococcus
Acinetobacter schindleri	Agromyces
Acinetobacter tjernbergiae	Alcanivorax
Acinetobacter xiamenensis	Alishewanella
Actinoallomurus luridus	Alkalibacillus
Actinoalloteichus alkalophilus	Alkalibacterium
Actinoalloteichus nanshanensis	Alkaliphilus
Actinobacillus pleuropneumoniae	Alkanindiges
Actinobacillus porcinus	Allochromatium
Actinobacillus rossii	Alloiococcus
Actinocatenispora silicis	Amaricoccus
Actinocatenispora thailandica	Aminiphilus
Actinocorallia herbida	Aminobacter
Actinokineospora inagensis	Ammonifex
Actinomadura maheshkhaliensis	Ammoniphilus
Actinomadura miaoliensis	Amycolatopsis
Actinomadura rudentiformis	Anabaena
Actinomyces cardiffensis	Anaerobacillus
Actinomyces georgiae	Anaerobranca
Actinomyces lingnae	Anaerolinea
Actinomyces meyeri	Ancylobacter
Actinomyces naturae	Anoxybacillus
Actinomyces odontolyticus	Aquicella
Actinomyces turicensis	Aquimarina
Actinomycetospora corticicola	Arcanobacterium
Actinomycetospora iriomotensis	Archaeoglobus
Actinoplanes pallidoaurantiacus	Arcobacter
Actinopolyspora indiensis	Arenibacter
Aequorivita crocea	Arenimonas
Aequorivita lipolytica	Armatimonas
Aeromicrobium erythreum	Arsenophonus
Aeromicrobium ginsengisoli	Arthrobacter
Aeromicrobium marinum	Arthronema
Aeromicrobium panaciterrae	Arthrospira
Aeromicrobium ponti	Asticcacaulis
Aggregatibacter aphrophilus	Atopobium
Aggregatibacter segnis	Aurantimonas
Agrobacterium albertimagni	Avibacterium
Agrobacterium larrymoorei	Azohydromonas
Agrobacterium rubi	Azorhizobium
Agrobacterium tumefaciens	Azorhizophilus
Agrobacterium undicola	Azospirillum
Agrobacterium viscosum	Bacillus
Agrococcus citreus	Bacteroides
Agrococcus terreus	Balneimonas
Agrococcus versicolor	Bartonella
Agromyces salentinus	Bdellovibrio
Agromyces succinolyticus	Bellilinea
Alishewanella fetalis	Bergeyella
Alishewanella jeotgali	Bifidobacterium
Alkalibacillus haloalkaliphilus	Blastochloris
Alkalibacterium subtropicum	Blastococcus
Allochromatium palmeri	Blastomonas
Amaricoccus kaplicensis	Blautia
Amaricoccus macauensis	Borrelia
Aminiphilus circumscriptus	Bosea
Aminobacter aganoensis	Brachybacterium
Aminobacter aminovorans	Brachyspira
Aminobacter ciceronei	Bradyrhizobium
Amycolatopsis flava	Brevibacillus
Amycolatopsis methanolica	Brevibacterium
Amycolatopsis tucumanensis	Brevundimonas
Anabaena augstumalis	Buchnera
Anabaena cylindrica	Burkholderia
Anaerobacillus alkalilacustre	Caldanaerobacter
Anaerobranca zavarzinii	Caldilinea
Anaerococcus hydrogenalis	Caldithrix
Anaerococcus vaginalis	Caloramator
Anaerolinea thermolimosa	Calothrix
Ancylobacter aquaticus	Campylobacter
Ancylobacter polymorphus	Candidatus Amoebophilus
Ancylobacter rudongensis	Candidatus Blochmannia
Anoxybacillus ayderensis	Candidatus Contubernalis
Aquicella siphonis	Candidatus Liberibacter
Aquimarina macrocephali	Candidatus Methylacidiphilum
Aquimonas voraii	Candidatus Phlomobacter
Arcanobacterium bernardiae	Candidatus Phytoplasma
Arcanobacterium phocae	Candidatus Protochlamydia
Archaeoglobus lithotrophicus	Candidatus Scalindua
Arcobacter skirrowii	Candidatus Solibacter
Arenibacter palladensis	Capnocytophaga
Arenimonas malthae	Carnobacterium
Arthrobacter ardleyensis	Catellatospora
Arthrobacter creatinolyticus	Catonella
Arthrobacter halodurans	Caulobacter
Arthrobacter kerguelensis	Cellulomonas
Arthrobacter nicotianae	Cellvibrio
Arthrobacter protophormiae	Cerasicoccus
Arthrobacter psychrochitiniphilus	Chelativorans
Arthrobacter rhombi	Chelatococcus
Arthrobacter stackebrandtii	Chelonobacter
Arthrobacter uratoxydans	Chitinophaga
Arthronema africanum	Chlorobaculum
Arthrospira fusiformis	Chondromyces
Asticcacaulis benevestitus	Chromohalobacter
Asticcacaulis biprosthecium	Chroococcus
Asticcacaulis excentricus	Chryseobacterium
Asticcacaulis taihuensis	Chthoniobacter
Atopobium parvulum	Citricoccus
Aurantimonas coralicida	Citromicrobium
Aurantimonas litoralis	Clostridium
Aurantimonas manganoxydans	Cohnella
Avibacterium avium	Collimonas
Azohydromonas australica	Comamonas
Azorhizophilus paspali	Conexibacter
Azospirillum canadense	Coraliomargarita
Azospirillum halopraeferens	Corynebacterium
Azospirillum melinis	Crenothrix
Azospirillum palatum	Crossiella
Azospirillum picis	Cryptosporangium
Azospirillum zeae	Curtobacterium
Bacillus anthracis	Curvibacter
Bacillus arbutinivorans	Cyanobacterium
Bacillus asahii	Cystobacter
Bacillus badius	Dactylosporangium
Bacillus butanolivorans	Dechloromonas
Bacillus cereus	Deferribacter
Bacillus circulans	Deinococcus
Bacillus djibelorensis	Delftia
Bacillus drentensis	Demequina
Bacillus foraminis	Denitrobacter
Bacillus ginsenggisoli	Desulfacinum
Bacillus hackensackii	Desulfomonile
Bacillus horneckiae	Desulfonatronovibrio
Bacillus isabeliae	Desulfonatronum
Bacillus kribbensis	Desulfonauticus
Bacillus marisflavi	Desulfosarcina
Bacillus methanolicus	Desulfosporosinus
Bacillus mucilaginosus	Desulfotomaculum
Bacillus nealsonii	Desulfovibrio
Bacillus niacini	Desulfurispirillum
Bacillus okhensis	Desulfuromonas
Bacillus olivae	Desulfuromusa
Bacillus pseudomegaterium	Dethiosulfovibrio
Bacillus simplex	Devosia
Bacillus siralis	Dickeya
Bacillus smithii	Dietzia
Bacillus subterraneus	Dinoroseobacter
Bacillus thioparans	Dokdonella
Bacteroides denticanum	Dolichospermum
Bacteroides graminisolvens	Dyadobacter
Bacteroides sartorii	Dysgonomonas
Bartonella rochalimae	Ehrlichia
Bartonella volans	Elizabethkingia
Bdellovibrio bacteriovorus	Emticicia
Bdellovibrio exovorus	Enhydrobacter
Bellilinea caldifistulae	Enterobacter
Bergeyella zoohelcum	Enterococcus
Bifidobacterium bombi	Erwinia
Bifidobacterium breve	Erythrobacter
Bifidobacterium kashiwanohense	Erythromicrobium
Bifidobacterium scardovii	Euzebya
Bifidobacterium stercoris	Exiguobacterium
Blastochloris gulmargensis	Ferrimicrobium
Blastococcus aggregatus	Ferrimonas
Blastomonas natatoria	Fervidobacterium
Blautia coccoides	Fimbriimonas
Blautia hansenii	Finegoldia
Blautia wexlerae	Flammeovirga
Borrelia miyamotoi	Flavisolibacter
Brachybacterium arcticum	Flavobacterium
Brachybacterium conglomeratum	Fluviicola
Brachybacterium faecium	Frankia
Brachybacterium fresconis	Friedmanniella
Brachybacterium squillarum	Fulvivirga
Brachybacterium tyrofermentans	Fusobacterium
Brachybacterium zhongshanense	Gallibacterium
Brachyspira ibaraki	Gemella
Bradyrhizobium canariense	Gemmata
Bradyrhizobium iriomotense	Gemmatimonas
Bradyrhizobium jicamae	Geobacillus
Bradyrhizobium liaoningense	Geobacter
Bradyrhizobium pachyrhizi	Geodermatophilus
Brevibacillus centrosporus	Georgenia
Brevibacillus choshinensis	Giesbergeria
Brevibacillus formosus	Gillisia
Brevibacillus panacihumi	Glaciecola
Brevibacillus reuszeri	Gloeotrichia
Brevibacterium album	Gluconacetobacter
Brevibacterium antiquum	Gluconobacter
Brevibacterium aureum	Glycomyces
Brevibacterium casei	Gordonia
Brevibacterium celere	Gramella
Brevibacterium linens	Granulicatella
Brevibacterium oceani	Granulicella
Brevibacterium permense	Haemophilus
Brevundimonas bullata	Haererehalobacter
Brevundimonas diminuta	Halanaerobium
Brevundimonas olei	Haliangium
Brevundimonas staleyi	Halomonas
Brochothrix thermosphacta	Helicobacter
Buchnera aphidicola	Heliorestis
Burkholderia phenoliruptrix	Herbaspirillum
Burkholderia seminalis	Hydrocarboniphaga
Burkholderia ubonensis	Hydrocoleum
Caldilinea tarbellica	Hydrogenophaga
Caldithrix palaeochoryensis	Hydrogenophilus
Caloramator uzoniensis	Hylemonella
Calothrix parietina	Hymenobacter
Campylobacter concisus	Hyphomicrobium
Campylobacter faecalis	Hyphomonas
Campylobacter volucris	Iamia
Candidatus Amoebophilus asiaticus	Isosphaera
Candidatus Blochmannia castaneus	Janibacter
Candidatus Blochmannia herculeanus	Jannaschia
Candidatus Blochmannia vafer	Janthinobacterium
Candidatus Contubernalis alkalaceticum	Jeotgalicoccus
Candidatus Endobugula sertula	Jiangella
Candidatus Liberibacter solanacearum	Kaistia
Candidatus Phlomobacter fragariae	Kaistobacter
Candidatus Phytoplasma brasiliense	Kineosporia
Candidatus Scalindua brodae	Kitasatospora
Capnocytophaga gingivalis	Klebsiella
Capnocytophaga granulosa	Knoellia
Capnocytophaga leadbetteri	Kocuria
Carnobacterium inhibens	Kouleothrix
Catellatospora chokoriensis	Kribbella
Catellatospora yuxiensis	Kurthia
Caulobacter crescentus	Kushneria
Caulobacter henricii	Kutzneria
Cellulomonas chitinilytica	Kytococcus
Cellulomonas denverensis	Labrys
Cellulomonas gelida	Lachnospira
Cellulomonas oligotrophica	Lactobacillus
Cellulomonas uda	Lactococcus
Cellvibrio fulvus	Lautropia
Cellvibrio mixtus	Legionella
Cellvibrio ostraviensis	Lentibacillus
Cerasicoccus arenae	Lentzea
Chelatococcus daeguensis	Leptospira
Chelonobacter oris	Leptothrix
Chitinophaga arvensicola	Leptotrichia
Chitinophaga ginsengisegetis	Leucobacter
Chitinophaga skermanii	Leuconostoc
Chlorobaculum limnaeum	Lewinella
Chondromyces pediculatus	Limnobacter
Chromobacterium haemolyticum	Listeria
Chromohalobacter japonicus	Litoricola
Chroococcus minutus	Loktanella
Chryseobacterium culicis	Longilinea
Chryseobacterium formosense	Luteimonas
Chryseobacterium gleum	Luteococcus
Chryseobacterium hagamense	Luteolibacter
Chryseobacterium indologenes	Lutibacterium
Chryseobacterium indoltheticum	Lysinibacillus
Chryseobacterium joostei	Lysobacter
Chryseobacterium oranimense	Macrococcus
Chryseobacterium taichungense	Magnetospirillum
Citricoccus muralis	Mannheimia
Citrobacter werkmanii	Maribacter
Citromicrobium bathyomarinum	Maricaulis
Clostridium cadaveris	Marinibacillus
Clostridium carboxidivorans	Marinitoga
Clostridium fallax	Marinobacter
Clostridium frigoris	Marinococcus
Clostridium hiranonis	Marinomonas
Clostridium hveragerdense	Marinospirillum
Clostridium intestinale	Marivita
Clostridium proteolyticus	Martelella
Clostridium thermoalcaliphilum	Megasphaera
Clostridium thermosuccinogenes	Melissococcus
Clostridium tunisiense	Mesorhizobium
Cohnella panacarvi	Methanobrevibacter
Cohnella thailandensis	Methylibium
Cohnella thermotolerans	Methylobacillus
Cohnella xylanilytica	Methylobacterium
Comamonas kerstersii	Methylocella
Comamonas nitrativorans	Methylophaga
Comamonas terrigena	Methylosinus
Comamonas testosteroni	Methylotenera
Coraliomargarita akajimensis	Microbacterium
Corynebacterium accolens	Microbispora
Corynebacterium acetoacidophilum	Microbulbifer
Corynebacterium argentoratense	Micrococcus
Corynebacterium atypicum	Microcoleus
Corynebacterium doosanense	Microcystis
Corynebacterium freiburgense	Microlunatus
Corynebacterium imitans	Micromonospora
Corynebacterium lipophiloflavum	Modestobacter
Corynebacterium matruchotii	Moorella
Corynebacterium nuruki	Moraxella
Corynebacterium pseudogenitalium	Moritella
Corynebacterium pyruviciproducens	Moryella
Corynebacterium terpenotabidum	Muricauda
Corynebacterium timonense	Mycetocola
Corynebacterium tuberculostearicum	Mycobacterium
Corynebacterium ulceribovis	Mycoplana
Corynebacterium ureicelerivorans	Mycoplasma
Corynebacterium variabile	Myroides
Corynebacterium vitaeruminis	Nannocystis
Crenothrix polyspora	Natronincola
Curtobacterium albidum	Neisseria
Curtobacterium citreum	Neorickettsia
Curtobacterium pusillum	Nesterenkonia
Curvibacter gracilis	Niabella
Curvibacter lanceolatus	Niastella
Cyanobacterium aponinum	Nitrobacter
Cystobacter miniatus	Nitrosococcus
Dactylosporangium maewongense	Nitrosospira
Dechloromonas aromatica	Nitrosovibrio
Deferribacter autotrophicus	Nitrospira
Deinococcus aerius	Nocardia
Deinococcus alpinitundrae	Nocardioides
Deinococcus apachensis	Nocardiopsis
Deinococcus caeni	Nodularia
Deinococcus ficus	Nonomuraea
Deinococcus hopiensis	Nostoc
Deinococcus marmoris	Novosphingobium
Deinococcus piscis	Oceanibulbus
Deinococcus radiophilus	Ochrobactrum
Deinococcus reticulitermitis	Odoribacter
Deinococcus wulumuqiensis	Oenococcus
Delftia acidovorans	Oerskovia
Delftia lacustris	Oleomonas
Delftia tsuruhatensis	Olivibacter
Demequina globuliformis	Opitutus
Denitratisoma oestradiolicum	Oribacterium
Denitrobacter permanens	Ornithinicoccus
Desulfofrigus oceanense	Oscillatoria
Desulfomonile tiedjei	Oscillochloris
Desulfonatronum thiosulfatophilum	Oscillospira
Desulfosarcina ovata	Oxalobacter
Desulfosporosinus auripigmenti	Paenibacillus
Desulfosporosinus hippei	Paenisporosarcina
Desulfotomaculum aeronauticum	Pandoraea
Desulfotomaculum nigrificans	Paracoccus
Desulfovibrio caledoniensis	Parapedobacter
Desulfovibrio fairfieldensis	Parascardovia
Desulfurispirillum alkaliphilum	Pasteurella
Desulfuromonas svalbardensis	Patulibacter
Desulfuromusa succinoxidans	Pectinatus
Devosia chinhatensis	Pediococcus
Devosia crocina	Pedobacter
Devosia geojensis	Pedomicrobium
Devosia hwasunensis	Pedosphaera
Devosia limi	Pelagibaca
Devosia neptuniae	Pelagicoccus
Devosia riboflavina	Pelobacter
Devosia yakushimensis	Pelotomaculum
Dickeya dianthicola	Peptococcus
Dietzia alimentaria	Peptoniphilus
Dietzia kunjamensis	Phaeobacter
Dietzia maris	Phaeospirillum
Dokdonella fugitiva	Phascolarctobacterium
Dolichospermum affine	Phenylobacterium
Dyadobacter alkalitolerans	Phormidium
Dyadobacter beijingensis	Phycicoccus
Dyadobacter crusticola	Phyllobacterium
Dyadobacter fermentans	Pigmentiphaga
Dyadobacter hamtensis	Pilimelia
Dysgonomonas wimpennyi	Pimelobacter
Ectothiorhodospira haloalkaliphila	Pirellula
Ehrlichia ovina	Planctomyces
Enhydrobacter aerosaccus	Planifilum
Enterobacter aceae	Planococcus
Enterobacter aerogenes	Planomicrobium
Enterobacter amnigenus	Pleomorphomonas
Enterobacter asburiae	Polaribacter
Enterobacter cancerogenus	Polaromonas
Enterobacter cloacae	Polynucleobacter
Enterobacter cowanii	Pontibacter
Enterobacter gergoviae	Porphyromonas
Enterobacter hormaechei	Prauserella
Enterobacter ludwigii	Prevotella
Enterobacter nickellidurans	Promicromonospora
Enterobacter soli	Propionibacterium
Enterococcus azikeevi	Propionicimonas
Enterococcus camelliae	Propionigenium
Enterococcus rottae	Propionivibrio
Erwinia billingiae	Prosthecobacter
Erwinia dispersa	Providencia
Erwinia mallotivora	Pseudaminobacter
Erwinia papayae	Pseudidiomarina
Erwinia persicina	Pseudoalteromonas
Erwinia psidii	Pseudochrobactrum
Erwinia rhapontici	Pseudomonas
Erwinia tasmaniensis	Pseudonocardia
Erythrobacter aquimaris	Pseudoxanthomonas
Erythrobacter flavus	Psychrobacter
Erythromicrobium ramosum	Psychroflexus
Euzebya tangerina	Psychromonas
Exiguobacterium acetylicum	Pullulanibacillus
Exiguobacterium aestuarii	Ralstonia
Exiguobacterium antarcticum	Ramlibacter
Exiguobacterium arabatum	Rathayibacter
Exiguobacterium aurantiacum	Rheinheimera
Exiguobacterium homiense	Rhizobium
Exiguobacterium indicum	Rhodobacter
Exiguobacterium mexicanum	Rhodococcus
Exiguobacterium profundum	Rhodocyclus
Exiguobacterium taiwanense	Rhodoferax
Ferrimonas futtsuensis	Rhodoplanes
Ferrimonas kyonanensis	Rhodospirillum
Fervidobacterium islandicum	Rhodothermus
Fervidobacterium pennivorans	Rhodovibrio
Finegoldia magna	Rhodovulum
Flammeovirga pacifica	Rickettsia
Flavobacterium algicola	Rickettsiella
Flavobacterium anhuiense	Roseivivax
Flavobacterium branchiophilum	Roseococcus
Flavobacterium cauense	Roseomonas
Flavobacterium chungangense	Roseospira
Flavobacterium croceum	Rothia
Flavobacterium cucumis	Rubellimicrobium
Flavobacterium filum	Rubritalea
Flavobacterium flevense	Rubrivivax
Flavobacterium glycines	Rubrobacter
Flavobacterium hydatis	Ruegeria
Flavobacterium micromati	Rummeliibacillus
Flavobacterium reichenbachii	Runella
Flavobacterium resistens	Saccharopolyspora
Flavobacterium rivuli	Saccharospirillum
Flavobacterium saliperosum	Salegentibacter
Flavobacterium subsaxonicum	Salinibacterium
Flavobacterium succinicans	Salinicoccus
Flavobacterium suncheonense	Salinimicrobium
Flavobacterium swingsii	Sanguibacter
Flavobacterium weaverense	Scytonema
Francisella hispaniensis	Sebaldella
Frankia alni	Sediminibacillus
Friedmanniella capsulata	Segetibacter
Friedmanniella lucida	Selenomonas
Fulvivirga kasyanovii	Serinicoccus
Fusobacterium gonidiaformans	Serratia
Fusobacterium naviforme	Shewanella
Fusobacterium nucleatum	Shinella
Fusobacterium periodonticum	Singulisphaera
Fusobacterium simiae	Sinorhizobium
Gallibacterium melopsittaci	Skermanella
Gallionella ferruginea	Slackia
Gemella cunicula	Snowella
Gemella haemolysans	Solirubrobacter
Gemella sanguinis	Sphaerisporangium
Gemmata obscuriglobus	Sphingobacterium
Geobacillus caldoxylosilyticus	Sphingobium
Geobacillus kaue	Sphingomonas
Geobacillus thermoglucosidans	Sphingopyxis
Geobacter bemidjiensis	Spirosoma
Geobacter bremensis	Sporichthya
Geobacter psychrophilus	Sporolactobacillus
Geobacter toluenoxydans	Sporosarcina
Geobacter uraniireducens	Sporotomaculum
Geodermatophilus obscurus	Staphylococcus
Georgenia halophila	Stenotrophomonas
Glaciecola nitratireducens	Steroidobacter
Gloeotrichia echinulata	Streptococcus
Gluconobacter kondonii	Streptomyces
Gluconobacter morbifer	Streptosporangium
Gordonia effusa	Sulfurospirillum
Gordonia hirsuta	Symbiobacterium
Gordonia jacobaea	Syntrophomonas
Gordonia lacunae	Telmatospirillum
Gramella forsetii	Tenacibaculum
Gramella marina	Tepidanaerobacter
Granulicatella adiacens	Terracoccus
Granulicatella elegans	Tetragenococcus
Granulicella tundricola	Tetrasphaera
Haemophilus aegyptius	Thalassospira
Haemophilus parainfluenzae	Thermicanus
Haemophilus quentini	Thermoanaerobacter
Haererehalobacter ostenderis	Thermobaculum
Halomonas alkaliantarctica	Thermodesulfatator
Halomonas andesensis	Thermodesulfovibrio
Halomonas cerina	Thermogemmatispora
Halomonas chromatireducens	Thermomonas
Halomonas cupida	Thermovenabulum
Halomonas desiderata	Thermus
Halomonas fontilapidosi	Thioalkalimicrobium
Halomonas glaciei	Thioalkalivibrio
Halomonas gomseomensis	Thiohalorhabdus
Halomonas gudaonensis	Thiomonas
Halomonas hamiltonii	Thiorhodococcus
Halomonas hydrothermalis	Thiothrix
Halomonas janggokensis	Tolumonas
Halomonas johnsoniae	Trabulsiella
Halomonas maura	Treponema
Halomonas nitroreducens	Trichococcus
Halomonas organivorans	Tsukamurella
Halomonas sediminis	Uliginosibacterium
Halomonas sinaiensis	Ureibacillus
Halomonas subglaciescola	Vagococcus
Halomonas sulfidaeris	Variovorax
Halomonas vilamensis	Veillonella
Halomonas zhanjiangensis	Vibrio
Helicobacter suncus	Virgibacillus
Heliorestis baculata	Viridibacillus
Herbaspirillum chlorophenolicum	Vogesella
Herbaspirillum magnetovibrio	Waddlia
Hydrocoleum lyngbyaceum	Weissella
Hydrogenophaga palleronii	Williamsia
Hydrogenophaga pseudoflava	Winogradskyella
Hymenobacter chitinivorans	Xanthobacter
Hymenobacter daecheongensis	Xanthomonas
Hymenobacter xinjiangensis	Xenophilus
Hyphomicrobium vulgare	Yaniella
Hyphomonas oceanitis	Yersinia
Janibacter anophelis	Yonghaparkia
Janibacter hoylei	Zhihengliuella
Jannaschia donghaensis	Zhouia
Jannaschia rubra	Zobellia
Jannaschia seohaensis	Zunongwangia
Janthinobacterium agaricidamnosum	Acetobacterium
Janthinobacterium lividum	Acidisoma
Jeotgalicoccus coquinae	Alicycliphilus
Jeotgalicoccus huakuii	Anabaenopsis
Jeotgalicoccus nanhaiensis	Anaerococcus
Kaistia adipata	Anaerofilum
Kaistobacter terrae	Aquimonas
Kineosporia mikuniensis	Azomonas
Kitasatospora cineracea	Brenneria
Kitasatospora melanogena	Brochothrix
Kitasatospora paranensis	Candidatus Endobugula
Klebsiella granulomatis	Chloroflexus
Klebsiella oxytoca	Chromobacterium
Klebsiella pneumoniae	Citrobacter
Klebsiella variicola	Denitratisoma
Knoellia subterranea	Desulfobacter
Kocuria assamensis	Desulfofrigus
Kocuria gwangalliensis	Ectothiorhodospira
Kocuria halotolerans	Faecalibacterium
Kocuria palustris	Flectobacillus
Kouleothrix aurantiaca	Francisella
Kribbella alba	Gallionella
Kurthia gibsonii	Herminiimonas
Kurthia sibirica	Isoptericola
Kushneria aurantia	Leptolyngbya
Kushneria indalinina	Leucothrix
Kutzneria kofuensis	Limnohabitans
Kytococcus sedentarius	Methylomicrobium
Labrys monachus	Mitsuaria
Lachnospira pectinoschiza	Negativicoccus
Lactobacillus faeni	Oceanimonas
Lactococcus fujiensis	Oceanisphaera
Lactococcus lactis	Parabacteroides
Lautropia mirabilis	Paucibacter
Legionella cherrii	Pelomonas
Legionella fallonii	Plesiomonas
Legionella rowbothamii	Pseudoclavibacter
Legionella shakespearei	Roseiflexus
Lentibacillus kapialis	Saccharothrix
Lentzea waywayandensis	Salmonella
Leptolyngbya laminosa	Streptacidiphilus
Leptospira licerasiae	Symploca
Leptothrix discophora	Syntrophobacter
Leptotrichia shahii	Tepidimonas
Leptotrichia wadei	Thermosipho
Leucobacter chironomi	Thiobacillus
Leucobacter chromiiresistens	Thiocapsa
Leucobacter iarius	Thiorhodospira
Leucobacter tardus
Leucothrix mucor
Limnohabitans parvus
Listeria innocua
Listeria monocytogenes
Loktanella agnita
Loktanella atrilutea
Longilinea arvoryzae
Luteococcus peritonei
Luteolibacter algae
Lutibacterium anuloederans
Lysinibacillus boronitolerans
Lysinibacillus cresolivorans
Lysinibacillus parviboronicapiens
Lysinibacillus xylanilyticus
Lysobacter capsici
Lysobacter concretionis
Lysobacter daejeonensis
Lysobacter deserti
Lysobacter enzymogenes
Lysobacter niabensis
Lysobacter yangpyeongensis
Macrococcus bovicus
Macrococcus equipercicus
Magnetospirillum bellicus
Magnetospirillum gryphiswaldense
Mannheimia caviae
Maribacter goseongensis
Marinitoga hydrogenitolerans
Marinobacter arcticus
Marinobacter haloterrigenus
Marinococcus halophilus
Marinomonas arctica
Marinomonas arenicola
Marinomonas basaltis
Marinomonas foliarum
Megasphaera hominis
Mesorhizobium camelthorni
Mesorhizobium loti
Mesorhizobium opportunistum
Mesorhizobium septentrionale
Methanobrevibacter acididurans
Methylobacillus flagellatus
Methylobacillus glycogenes
Methylobacterium dankookense
Methylobacterium goesingense
Methylobacterium gregans
Methylobacterium hispanicum
Methylobacterium marchantiae
Methylobacterium organophilum
Methylomicrobium alcaliphilum
Methylophaga lonarensis
Methylosinus acidophilus
Methylotenera mobilis
Methylotenera versatilis
Microbacterium aurum
Microbacterium barkeri
Microbacterium chocolatum
Microbacterium deminutum
Microbacterium esteraromaticum
Microbacterium hydrocarbonoxydans
Microbacterium ketosireducens
Microbacterium liquefaciens
Microbacterium marinilacus
Microbacterium maritypicum
Microbacterium natoriense
Microbacterium oxydans
Microbacterium paludicola
Microbacterium paraoxydans
Microbacterium pumilum
Microbacterium pygmaeum
Microbacterium sediminicola
Microbacterium takaoensis
Microbacterium terricola
Microbacterium testaceum
Microbacterium ulmi
Microbispora rosea
Microbulbifer epialgicus
Micrococcus thailandicus
Micrococcus yunnanensis
Microcystis panniformis
Microlunatus aurantiacus
Micromonospora brunnescens
Micromonospora echinospora
Micromonospora globosa
Micromonospora halophytica
Micromonospora mirobrigensis
Micromonospora rifamycinica
Mitsuaria chitosanitabida
Modestobacter multiseptatus
Moorella mulderi
Moritella yayanosii
Moryella indoligenes
Muricauda lutimaris
Mycobacterium acapulcensis
Mycobacterium anthracenicum
Mycobacterium arupense
Mycobacterium brasiliensis
Mycobacterium buckleii
Mycobacterium celatum
Mycobacterium frederiksbergense
Mycobacterium hackensackense
Mycobacterium heraklionense
Mycobacterium kubicae
Mycobacterium lepromatosis
Mycobacterium madagascariense
Mycobacterium neglectum
Mycobacterium phlei
Mycobacterium pinnipedii
Mycobacterium pyrenivorans
Mycobacterium senuense
Mycobacterium shottsii
Mycoplasma iguanae
Mycoplasma insons
Mycoplasma lipophilum
Myroides injenensis
Myroides odoratus
Natronincola peptidivorans
Negativicoccus succinicivorans
Neisseria flavescens
Neisseria mucosa
Neisseria subflava
Neorickettsia helminthoeca
Nesterenkonia lacusekhoensis
Niastella koreensis
Nitrobacter alkalicus
Nitrobacter hamburgensis
Nitrobacter vulgaris
Nitrosococcus watsoni
Nitrosovibrio tenuis
Nitrospira moscoviensis
Nocardia novocastrensa
Nocardia pigrifrangens
Nocardia polyresistens
Nocardia roseoalba
Nocardia vermiculata
Nocardioides islandensis
Nocardioides lentus
Nocardioides plantarum
Nodularia baltica
Nodularia sphaerocarpa
Nostoc ellipsosporum
Nostoc entophytum
Nostoc linckia
Nostoc microscopicum
Nostoc piscinale
Nostoc punctiforme
Novosphingobium acidiphilum
Novosphingobium aromaticivorans
Novosphingobium hassiacum
Novosphingobium mathurense
Novosphingobium naphthalenivorans
Novosphingobium nitrogenifigens
Novosphingobium panipatense
Novosphingobium stygium
Novosphingobium subterraneum
Novosphingobium taihuense
Novosphingobium yangbajingensis
Oceanibulbus indolifex
Oceanimonas smirnovii
Oceanisphaera laurenciae
Ochrobactrum anthropi
Ochrobactrum haematophilum
Ochrobactrum pecoris
Ochrobactrum pseudogrignonense
Ochrobactrum thiophenivorans
Odoribacter denticanis
Oerskovia enterophila
Oerskovia ginkgo
Oerskovia paurometabola
Oleomonas sagaranensis
Oribacterium sinus
Ornithinicoccus hortensis
Oscillatoria corallinae
Oscillospira eae
Oxalobacter vibrioformis
Paenibacillus agarexedens
Paenibacillus alginolyticus
Paenibacillus anaericanus
Paenibacillus borealis
Paenibacillus caespitis
Paenibacillus cellulosilyticus
Paenibacillus cellulositrophicus
Paenibacillus chinjuensis
Paenibacillus chitinolyticus
Paenibacillus chondroitinus
Paenibacillus curdlanolyticus
Paenibacillus darangshiensis
Paenibacillus durus
Paenibacillus edaphicus
Paenibacillus gansuensis
Paenibacillus ginsengagri
Paenibacillus glebae
Paenibacillus glycanilyticus
Paenibacillus harenae
Paenibacillus illinoisensis
Paenibacillus mendelii
Paenibacillus odorifer
Paenibacillus ourofinensis
Paenibacillus phyllosphaerae
Paenibacillus pini
Paenibacillus pinihumi
Paenibacillus pocheonensis
Paenibacillus ruminocola
Paenibacillus taichungensis
Paenibacillus telluris
Paenibacillus tundrae
Paenibacillus vortex
Paenisporosarcina macmurdoensis
Paenisporosarcina quisquiliarum
Pandoraea pnomenusa
Parabacteroides goldsteinii
Paracoccus alkenifer
Paracoccus carotinifaciens
Paracoccus chinensis
Paracoccus ferrooxidans
Paracoccus haeundaensis
Paracoccus homiensis
Paracoccus kamogawaensis
Paracoccus kocurii
Paracoccus marcusii
Paracoccus seriniphilus
Paracoccus sulfuroxidans
Paracoccus thiocyanatus
Paracoccus thiophilus
Paracoccus yeei
Pasteurella pneumotropica
Patulibacter minatonensis
Pectinatus cerevisiiphilus
Pedobacter africanus
Pedobacter agri
Pedobacter cryoconitis
Pedobacter hartonius
Pedobacter kwangyangensis
Pedobacter rhizospharae
Pedobacter suwonensis
Pedobacter wanjuense
Pedobacter westerhofensis
Pedomicrobium manganicum
Pelagibaca bermudensis
Pelagicoccus albus
Pelagicoccus croceus
Pelobacter acetylenicus
Pelomonas puraquae
Pelomonas saccharophila
Pelotomaculum isophthalicicum
Peptococcus niger
Peptoniphilus coxii
Peptoniphilus gorbachii
Peptoniphilus methioninivorax
Peptoniphilus olsenii
Peptoniphilus tyrrelliae
Phascolarctobacterium succinatutens
Phenylobacterium falsum
Phenylobacterium immobile
Phenylobacterium lituiforme
Phenylobacterium mobile
Phormidium murrayi
Phycicoccus bigeumensis
Phycicoccus jejuensis
Phyllobacterium bourgognense
Phyllobacterium catacumbae
Pilimelia columellifera
Planctomyces limnophilus
Planifilum fimeticola
Planococcus columbae
Planococcus maritimus
Planococcus rifietoensis
Planomicrobium chinense
Planomicrobium flavidum
Planomicrobium okeanokoites
Polaribacter butkevichii
Polaromonas vacuolata
Polynucleobacter rarus
Pontibacter korlensis
Pontibacter niistensis
Porphyromonas canis
Porphyromonas catoniae
Prevotella amnii
Prevotella dentasini
Prevotella melaninogenica
Prevotella multisaccharivorax
Prevotella nanceiensis
Propionibacterium acnes
Propionibacterium avidum
Propionibacterium granulosum
Propionibacterium humerusii
Propionibacterium microaerophilum
Propionibacterium propionicum
Propionigenium modestum
Propionivibrio dicarboxylicus
Prosthecobacter debontii
Prosthecobacter dejongeii
Prosthecobacter fluviatilis
Prosthecobacter vanneervenii
Providencia burhodogranariea
Providencia sneebia
Pseudaminobacter defluvii
Pseudochrobactrum saccharolyticum
Pseudomonas aeruginosa
Pseudomonas alcaligenes
Pseudomonas alkylphenolia
Pseudomonas anguilliseptica
Pseudomonas azotoformans
Pseudomonas benzenivorans
Pseudomonas brenneri
Pseudomonas chloritidismutans
Pseudomonas cichorii
Pseudomonas cinnamophila
Pseudomonas clemancea
Pseudomonas collierea
Pseudomonas coronafaciens
Pseudomonas corrugata
Pseudomonas entomophila
Pseudomonas filiscindens
Pseudomonas fluorescens
Pseudomonas fuscovaginae
Pseudomonas gessardii
Pseudomonas graminis
Pseudomonas guineae
Pseudomonas indoloxydans
Pseudomonas japonica
Pseudomonas lini
Pseudomonas lundensis
Pseudomonas lurida
Pseudomonas lutea
Pseudomonas mandelii
Pseudomonas meliae
Pseudomonas mendocina
Pseudomonas metavorans
Pseudomonas monteilii
Pseudomonas moraviensis
Pseudomonas mosselii
Pseudomonas mucidolens
Pseudomonas oleovorans
Pseudomonas orientalis
Pseudomonas oryzihabitans
Pseudomonas panacis
Pseudomonas panipatensis
Pseudomonas parafulva
Pseudomonas pavonaceae
Pseudomonas plecoglossicida
Pseudomonas poae
Pseudomonas pseudoalcaligenes
Pseudomonas putida
Pseudomonas syncyanea
Pseudomonas taiwanensis
Pseudomonas teessidea
Pseudomonas toyotomiensis
Pseudomonas tremae
Pseudomonas umsongensis
Pseudomonas vancouverensis
Pseudomonas viridiflava
Pseudomonas xanthomarina
Pseudonocardia acaciae
Pseudonocardia ammonioxydans
Pseudonocardia asaccharolytica
Pseudonocardia autotrophica
Pseudonocardia babensis
Pseudonocardia khuvsgulensis
Pseudonocardia kongjuensis
Pseudonocardia thermophila
Pseudoxanthomonas japonensis
Pseudoxanthomonas mexicana
Pseudoxanthomonas sacheonensis
Psychrobacter alimentarius
Psychrobacter celer
Psychrobacter cryohalolentis
Psychrobacter glacialis
Psychrobacter namhaensis
Psychrobacter piscidermidis
Psychrobacter submarinus
Psychrobacter vallis
Psychroflexus gondwanensis
Psychroflexus lacisalsi
Psychromonas aquimarina
Pullulanibacillus mentitum
Ralstonia detusculanense
Ralstonia insidiosa
Ramlibacter tataouinensis
Rathayibacter festucae
Rathayibacter iranicus
Rheinheimera texasensis
Rhizobium alamii
Rhizobium indigoferae
Rhizobium phaseoli
Rhizobium pisi
Rhodobacter apigmentum
Rhodobacter gluconicum
Rhodobacter johrii
Rhodobacter ovatus
Rhodococcus baikonurensis
Rhodococcus kroppenstedtii
Rhodococcus kyotonensis
Rhodococcus marinonascens
Rhodococcus percolatus
Rhodococcus qingshengii
Rhodocyclus purpureus
Rhodoferax antarcticus
Rhodoferax ferrireducens
Rhodoplanes cryptolactis
Rhodoplanes piscinae
Rhodoplanes serenus
Rhodothermus clarus
Rhodovibrio sodomensis
Rhodovulum adriaticum
Rhodovulum iodosum
Rhodovulum robiginosum
Rickettsia asiatica
Rickettsia felis
Rickettsia massiliae
Roseiflexus castenholzii
Roseomonas aquatica
Roseomonas cervicalis
Roseomonas lacus
Roseomonas ludipueritiae
Roseomonas terpenica
Roseospira thiosulfatophila
Roseospira visakhapatnamensis
Rothia aeria
Rothia dentocariosa
Rothia mucilaginosa
Rubellimicrobium aerolatum
Rubellimicrobium mesophilum
Rubellimicrobium roseum
Rubellimicrobium thermophilum
Rubritalea halochordaticola
Rubrivivax gelatinosus
Rubrobacter radiotolerans
Ruegeria pomeroyi
Rummeliibacillus pycnus
Rummeliibacillus stabekisii
Runella limosa
Saccharopolyspora shandongensis
Saccharospirillum impatiens
Saccharothrix australiensis
Salegentibacter agarivorans
Salegentibacter salinarum
Salinibacterium xinjiangense
Salinicoccus carnicancri
Salinicoccus luteus
Salinicoccus roseus
Salinicoccus salsiraiae
Salmonella enterica
Sanguibacter suarezii
Scytonema hofmanni
Sebaldella termitidis
Segetibacter aerophilus
Selenomonas infelix
Serinicoccus chungangensis
Serinicoccus marinus
Serratia marcescens
Shewanella chilikensis
Shewanella haliotis
Shewanella loihica
Shewanella pneumatophori
Shewanella upenei
Shinella fusca
Shinella granuli
Shinella yambaruensis
Sinorhizobium fredii
Sinorhizobium kummerowiae
Skermanella aerolata
Slackia piriformis
Sphaerisporangium rubeum
Sphingobacterium bambusae
Sphingobacterium composti
Sphingobacterium daejeonense
Sphingobacterium mizutaii
Sphingobacterium multivorum
Sphingobacterium shayense
Sphingobacterium siyangense
Sphingobium abikonense
Sphingobium faniae
Sphingobium francense
Sphingobium ummariense
Sphingobium yanoikuyae
Sphingomonas abaci
Sphingomonas desiccabilis
Sphingomonas dokdonensis
Sphingomonas elodea
Sphingomonas fennica
Sphingomonas ginsenosidimutans
Sphingomonas hankookensis
Sphingomonas hunanensis
Sphingomonas insulae
Sphingomonas molluscorum
Sphingomonas oligophenolica
Sphingomonas panni
Sphingomonas parapaucimobilis
Sphingomonas pruni
Sphingomonas roseiflava
Sphingomonas sanxanigenens
Sphingomonas suberifaciens
Sphingomonas wittichii
Sphingomonas yabuuchiae
Sphingopyxis alaskensis
Sphingopyxis chilensis
Sphingopyxis taejonensis
Sphingopyxis witflariensis
Spirosoma linguale
Spirosoma rigui
Sporolactobacillus putidus
Sporosarcina contaminans
Sporosarcina pasteurii
Sporotomaculum syntrophicum
Staphylococcus agnetis
Staphylococcus aureus
Staphylococcus capitis
Staphylococcus caprae
Staphylococcus chromogenes
Staphylococcus cohnii
Staphylococcus croceolyticus
Staphylococcus devriesei
Staphylococcus epidermidis
Staphylococcus fleurettii
Staphylococcus gallinarum
Staphylococcus hemolyticus
Staphylococcus intermedius
Staphylococcus kloosii
Staphylococcus massiliensis
Staphylococcus pasteuri
Staphylococcus piscifermentans
Staphylococcus pseudolugdunensis
Staphylococcus sciuri
Staphylococcus simulans
Staphylococcus xylosus
Stenotrophomonas acidaminiphila
Stenotrophomonas chelatiphaga
Stenotrophomonas geniculata
Stenotrophomonas maltophilia
Stenotrophomonas pavanii
Stenotrophomonas retroflexus
Streptococcus australis
Streptococcus bovis
Streptococcus cristatus
Streptococcus dentirousetti
Streptococcus fryi
Streptococcus gallinaceus
Streptococcus infantis
Streptococcus lactarius
Streptococcus marimammalium
Streptococcus mitis
Streptococcus oligofermentans
Streptococcus oralis
Streptococcus parasanguinis
Streptococcus peroris
Streptococcus plurextorum
Streptococcus pseudopneumoniae
Streptococcus thermophilus
Streptococcus tigurinus
Streptococcus vestibularis
Streptomyces aomiensis
Streptomyces coelescens
Streptomyces coriofaciens
Streptomyces danangensis
Streptomyces fumigatiscleroticus
Streptomyces griseoaurantiacus
Streptomyces griseodotifer
Streptomyces kagawaensis
Streptomyces lazureus
Streptomyces macrosporeus
Streptomyces mashuensis
Streptomyces nanchangensis
Streptomyces neyagawaensis
Streptomyces omiyaensis
Streptomyces plumbeus
Streptomyces polychromogenes
Streptomyces qinlingensis
Streptomyces rajshahiensis
Streptomyces roseogilvus
Streptomyces roseolus
Streptomyces roseosporus
Streptomyces scopiformis
Streptomyces shandonggensis
Streptomyces thermocarboxydovorans
Streptomyces variegatus
Streptomyces varius
Streptomyces xylophagus
Streptosporangium oxazolinicum
Symbiobacterium toebii
Symploca atlantica
Syntrophobacter wolinii
Syntrophomonas bryantii
Syntrophomonas cellicola
Telmatospirillum siberiense
Tenacibaculum litopenaei
Tepidanaerobacter syntrophicus
Tepidimonas ignava
Tetragenococcus doogicus
Tetrasphaera vanveenii
Thalassospira tepidiphila
Thalassospira xianheensis
Thalassospira xianhensis
Thermoanaerobacter inferii
Thermoanaerobacter kivui
Thermobaculum terrenum
Thermodesulfatator atlanticus
Thermogemmatispora onikobensis
Thermomonas brevis
Thermomonas haemolytica
Thermosipho ferriphilus
Thermovenabulum ferriorganovorum
Thermus kawarayensis
Thioalkalimicrobium aerophilum
Thioalkalimicrobium sibiricum
Thioalkalivibrio jannaschii
Thiocapsa pendens
Thiohalorhabdus denitrificans
Thiomonas perometabolis
Thiomonas thermosulfata
Thiorhodococcus mannitoliphagus
Thiorhodococcus pfennigii
Thiothrix nivea
Tolumonas auensis
Trabulsiella guamensis
Trabulsiella odontotermitis
Treponema calligyrum
Treponema paraluiscuniculi
Treponema succinifaciens
Uliginosibacterium gangwonense
Vagococcus penaei
Vagococcus teuberi
Variovorax boronicumulans
Veillonella atypica
Veillonella denticariosi
Veillonella dispar
Veillonella montpellierensis
Veillonella parvula
Vibrio caribbenthicus
Vibrio neonatus
Vibrio porteresiae
Virgibacillus byunsanensis
Virgibacillus salexigens
Viridibacillus arvi
Viridibacillus neidei
Vogesella perlucida
Weissella salipiscis
Williamsia marianensis
Winogradskyella epiphytica
Winogradskyella exilis
Xanthobacter aminoxidans
Xanthobacter polyaromaticivorans
Xanthomonas albilineans
Xanthomonas oryzae
Xenophilus azovorans
Yersinia frederiksenii
Yersinia nurmii
Yersinia ruckeri
Zhihengliuella salsuginis
Zhouia amylolytica
Zobellia laminariae
Zunongwangia profunda
